# Supplementary material for: The Arabidopsis SAL1-PAP Pathway: A Case Study for Integrating Chloroplast Retrograde, Light and Hormonal Signaling in Modulating Plant Growth and Development?
Source: Front Plant Sci. 2018 Aug 8;9:1171. doi: 10.3389/fpls.2018.01171 (PMC6092573; doi:10.3389/fpls.2018.01171)
Supplement: Supplementary file 1 [file Table_2.xlsx]

## Sheet: Sheet1
Supplementary Table 2 - List of genes that are consistently mis-regulated in two independent microarray transcriptome analyses of alx8
	Estavillo et al., 2011									Wilson et al., 2009
	Probe.set.ID	Locus.Identifier	Annotation	Fold.Change	Bayes.p	PPDE.p.	PPDE..p.			Probe.Set.ID	AGI..TAIR7.	Annotation..TAIR7.	Fold.Change	p.value	q.value	Call.alx8.1	Call.alx8.2	Call.alx8.3	Call.Col.0.1	Call.Col.0.2	Call.Col.0.3
1	257184_at	AT3G13090	ATMRP8 (Arabidopsis thaliana multidrug resistance-associated protein 8)	160.04	2.07e-11	1	1	8		257184_at	AT3G13090	ATMRP8 (Arabidopsis thaliana multidrug resistance-associated protein 8)	96.02	0	0	P	P	P	A	A	A
2	258177_at	AT3G21660	UBX domain-containing protein	101.62	5.36e-08	0.999988	0.999997	6		258177_at	AT3G21660	UBX domain-containing protein	101.71	0	0	P	P	P	A	A	A
3	257185_at	AT3G13100	ATMRP7 (Arabidopsis thaliana multidrug resistance-associated protein 7)	85.11	1.22e-08	0.999996	0.999999	2		257185_at	AT3G13100	ATMRP7 (Arabidopsis thaliana multidrug resistance-associated protein 7)	266.44	0	0	P	P	P	A	A	A
4	257428_at	AT1G78990	transferase family protein	72.41	2.18e-06	0.999829	0.999952	14		257428_at	AT1G78990	transferase family protein	56.88	0	0	P	P	P	A	A	A
5	256837_at	AT3G22900	RNA polymerase Rpb7 N-terminal domain-containing protein	69.13	6.4e-11	1	1	7		256837_at	AT3G22900	RNA polymerase Rpb7 N-terminal domain-containing protein	97.95	0	0	P	P	P	M	A	A
7	245422_at	AT4G17470	palmitoyl protein thioesterase family protein	56.94	0.00218507	0.975794	0.993124	80		245422_at	AT4G17470	palmitoyl protein thioesterase family protein	18.28	0	0	P	P	P	A	A	A
8	252289_at	AT3G49130	RNA binding	55.81	1.82e-09	0.999999	1	89		252289_at	AT3G49130	RNA binding	16.17	0	0	P	P	P	A	A	A
9	249707_at	AT5G35640	similar to nucleic acid binding / zinc ion binding [Arabidopsis thaliana] (TAIR:AT1G01355.1); similar to Os07g0637200 [Oryza sativa (japonica cultivar-group)] (GB:NP_001060400.1); similar to hypothetical protein OsI_026076 [Oryza sativa (indica cultivar-group)] (GB:EAZ04844.1); contains InterPro domain Protein of unknown function DUF537 (InterPro:IPR007491)	55.43	1.24e-06	0.999886	0.999968	56		249707_at	AT5G35640	similar to zinc finger (CCCH-type/C3HC4-type RING finger) family protein [Arabidopsis thaliana] (TAIR:AT1G01350.1); similar to Os12g0162900 [Oryza sativa (japonica cultivar-group)] (GB:NP_001066226.1); similar to Os07g0637200 [Oryza sativa (japonica cultivar-group)] (GB:NP_001060400.1); similar to expressed protein [Oryza sativa (japonica cultivar-group)] (GB:ABF96170.1); contains InterPro domain…	24.14	0	0	P	P	P	A	A	A
10	256217_at	AT1G56320	similar to unknown protein [Arabidopsis thaliana] (TAIR:AT5G49350.1); similar to unnamed protein product [Vitis vinifera] (GB:CAO44880.1)	54.55	6.99e-11	1	1	40		256217_at	AT1G56320	similar to unknown protein [Arabidopsis thaliana] (TAIR:AT5G49350.1); similar to conserved hypothetical protein [Medicago truncatula] (GB:ABE84262.1)	29.27	0	0	P	P	P	A	A	A
11	247180_at	AT5G65350	histone H3	54.5	5.37e-08	0.999988	0.999997	17		247180_at	AT5G65350	histone H3	50.94	0	0	P	P	P	A	A	A
12	249215_at	AT5G42800	DFR (DIHYDROFLAVONOL 4-REDUCTASE); dihydrokaempferol 4-reductase	53.92	0.00434606	0.960646	0.988757	9		249215_at	AT5G42800	DFR (DIHYDROFLAVONOL 4-REDUCTASE); dihydrokaempferol 4-reductase	85.46	0.002	0.005	P	P	P	P	A	A
13	246733_at	AT5G27660	serine-type peptidase/ trypsin	51.87	3.66e-09	0.999998	1	186		246733_at	AT5G27660	serine-type peptidase/ trypsin	9.11	0.001	0.003	P	P	P	A	M	A
14	265809_at	AT2G18100	similar to unknown protein [Arabidopsis thaliana] (TAIR:AT4G36210.1); similar to unknown protein [Arabidopsis thaliana] (TAIR:AT4G36210.3); similar to unnamed protein product [Vitis vinifera] (GB:CAO48261.1); contains InterPro domain Protein of unknown function DUF726 (InterPro:IPR007941)	48.1	4.87e-09	0.999998	0.999999	36		265809_at	AT2G18100	similar to unknown protein [Arabidopsis thaliana] (TAIR:AT4G36210.3); similar to hypothetical protein LOC_Os10g36830 [Oryza sativa (japonica cultivar-group)] (GB:AAP54584.2); similar to expressed protein [Oryza sativa (japonica cultivar-group)] (GB:ABF93615.1); similar to Os03g0112800 [Oryza sativa (japonica cultivar-group)] (GB:NP_001048731.1); contains InterPro domain Protein of unknown functio…	30.78	0	0	P	P	P	A	A	A
15	245537_at	no_match	no_match	47.86	4.14e-05	0.998582	0.999602	16		245537_at	no_match	no_match	51.98	0	0	P	P	P	A	A	P
16	251282_at	AT3G61630	CRF6 (CYTOKININ RESPONSE FACTOR 6); DNA binding / transcription factor	47.5	6.95e-07	0.999925	0.999979	15		251282_at	AT3G61630	CRF6 (CYTOKININ RESPONSE FACTOR 6); DNA binding / transcription factor	54.19	0	0	P	P	P	A	A	A
17	255891_at	AT1G17870	ATEGY3	46.97	2.52e-08	0.999993	0.999998	112		255891_at	AT1G17870	S2P-like putative metalloprotease, also contain transmembrane helices near their C-termini and many of them, five of seven, contain a conserved zinc-binding motif HEXXH. Homolog of EGY1. Each of the EGY1 and EGY-like proteins share two additional highly conserved motifs, the previously reported NPDG motif (aa 442 to 454 in EGY1, Rudner et al., 1999) and a newly defined GNLR motif (aa 171 to 179 i…	13.01	0.001	0.003	P	P	P	P	P	P
18	255264_at	AT4G05170	DNA binding / transcription factor	45.15	1.22e-07	0.999978	0.999994	152		255264_at	AT4G05170	DNA binding / transcription factor	10.62	0.003	0.006	P	P	P	P	P	P
19	251103_at	AT5G01700	protein phosphatase 2C, putative / PP2C, putative	44.63	3.02e-10	1	1	27		251103_at	AT5G01700	protein phosphatase 2C, putative / PP2C, putative	40.71	0	0	P	P	P	A	A	A
20	256930_at	AT3G22460	cysteine synthase, putative / O-acetylserine (thiol)-lyase, putative / O-acetylserine sulfhydrylase, putative	36.01	3.55e-08	0.999991	0.999998	116		256930_at	AT3G22460	cysteine synthase, putative / O-acetylserine (thiol)-lyase, putative / O-acetylserine sulfhydrylase, putative	12.86	0	0	P	P	P	P	P	P
22	254882_s_at	AT4G11710;AT1G30390	[AT4G11710, transposable element gene];[AT1G30390, transposable element gene]	34.83	3.66e-08	0.999991	0.999997	5		254882_s_at	AT4G11710;AT1G30390	[AT4G11710, similar to unknown protein [Arabidopsis thaliana] (TAIR:AT5G13655.1); similar to putative AP endonuclease/reverse transcriptase [Brassica napus] (GB:AAM82604.1); contains domain Bacterial photosystem II reaction centre, L and M subunits (SSF81483); contains domain NON-LTR RETROELEMENT REVERSE TRANSCRIPTASE RELATED (PTHR19446:SF34); contains domain REVERSE TRANSCRIPTASES (PTHR19446)]	212.05	0	0	P	P	P	A	A	A
23	266142_at	AT2G39030	GCN5-related N-acetyltransferase (GNAT) family protein	32.17	1.48e-05	0.999321	0.999809	1		266142_at	AT2G39030	GCN5-related N-acetyltransferase (GNAT) family protein	368.99	0	0	P	P	P	P	P	A
24	256584_at	AT3G28750	similar to unknown protein [Arabidopsis thaliana] (TAIR:AT5G39880.1)	31.62	1.28e-08	0.999996	0.999999	178		256584_at	AT3G28750	similar to unknown protein [Arabidopsis thaliana] (TAIR:AT5G39880.1); contains InterPro domain Globin-like; (InterPro:IPR009050)	9.39	0	0	P	P	P	A	A	A
25	264021_at	AT2G21200	auxin-responsive protein, putative	31.22	7.36e-06	0.99959	0.999885	349		264021_at	AT2G21200	auxin-responsive protein, putative	5.08	0	0	P	P	P	A	A	A
26	259964_at	AT1G53680	ATGSTU28 (Arabidopsis thaliana Glutathione S-transferase (class tau) 28); glutathione transferase	28.38	1.11e-08	0.999996	0.999999	52		259964_at	AT1G53680	ATGSTU28 (Arabidopsis thaliana Glutathione S-transferase (class tau) 28); glutathione transferase	24.64	0	0	P	P	P	A	A	A
27	266719_at	AT2G46830	CCA1 (CIRCADIAN CLOCK ASSOCIATED 1); transcription factor	28.28	1.03e-07	0.999981	0.999995	1028		266719_at	AT2G46830	CCA1 (CIRCADIAN CLOCK ASSOCIATED 1); transcription factor	2.41	0.003	0.006	P	P	P	P	P	P
28	248185_at	AT5G54060	UF3GT (UDP-GLUCOSE:FLAVONOID 3-O-GLUCOSYLTRANSFERASE); transferase, transferring glycosyl groups	27.88	0.00322449	0.96812	0.990917	10		248185_at	AT5G54060	UF3GT (UDP-GLUCOSE:FLAVONOID 3-O-GLUCOSYLTRANSFERASE); transferase, transferring glycosyl groups	83.01	0.001	0.003	P	P	P	P	P	A
29	259534_at	AT1G12290	disease resistance protein (CC-NBS-LRR class), putative	27.09	1.07e-08	0.999996	0.999999	42		259534_at	AT1G12290	disease resistance protein (CC-NBS-LRR class), putative	28.61	0	0	P	P	P	A	A	A
30	266797_at	AT2G22840	AtGRF1 (GROWTH-REGULATING FACTOR 1)	25.69	2.23e-09	0.999999	1	41		266797_at	AT2G22840	AtGRF1 (GROWTH-REGULATING FACTOR 1)	28.85	0	0	P	P	P	A	A	A
31	254283_s_at	AT4G22870;AT4G22880	[AT4G22870, leucoanthocyanidin dioxygenase, putative / anthocyanidin synthase, putative];[AT4G22880, LDOX (TANNIN DEFICIENT SEED 4)]	25.59	0.00505301	0.956241	0.987479	23		254283_s_at	AT4G22870;AT4G22880	[AT4G22870, leucoanthocyanidin dioxygenase, putative / anthocyanidin synthase, putative];[AT4G22880, LDOX (TANNIN DEFICIENT SEED 4)]	43.55	0.002	0.005	P	P	P	A	A	A
32	245624_at	AT4G14090	UDP-glucoronosyl/UDP-glucosyl transferase family protein	25.1	0.00654364	0.947526	0.984943	93		245624_at	AT4G14090	UDP-glucoronosyl/UDP-glucosyl transferase family protein	15.97	0.008	0.009	P	P	P	P	A	A
33	257931_at	AT3G17030	similar to unnamed protein product [Vitis vinifera] (GB:CAO44908.1); contains InterPro domain Nucleic acid-binding, OB-fold-like (InterPro:IPR016027)	24.19	1.89e-06	0.999846	0.999957	51		257931_at	AT3G17030	similar to Nucleic acid-binding, OB-fold [Medicago truncatula] (GB:ABE83177.1); contains InterPro domain Nucleic acid-binding, OB-fold; (InterPro:IPR008994)	24.89	0	0	P	P	P	A	A	M
34	259394_at	AT1G06420	unknown protein	23.09	9.14e-10	0.999999	1	81		259394_at	AT1G06420	similar to unknown protein [Arabidopsis thaliana] (TAIR:AT2G30960.1); similar to villin-related protein [Entamoeba histolytica HM-1:IMSS] (GB:XP_655822.1)	18.18	0	0	P	P	P	A	A	A
35	252589_s_at	AT3G45660;AT3G45650	[AT3G45660, proton-dependent oligopeptide transport (POT) family protein];[AT3G45650, NAXT1 (NITRATE EXCRETION TRANSPORTER1); nitrate efflux transmembrane transporter/ transporter]	22.23	5.08e-10	1	1	18		252589_s_at	AT3G45660;AT3G45650	[AT3G45660, proton-dependent oligopeptide transport (POT) family protein];[AT3G45650, proton-dependent oligopeptide transport (POT) family protein]	48.06	0	0	P	P	P	A	A	A
36	266131_at	AT2G45160	scarecrow transcription factor family protein	20.82	2.17e-10	1	1	113		266131_at	AT2G45160	scarecrow transcription factor family protein	12.96	0	0	P	P	P	P	P	P
37	247518_at	AT5G61800	pentatricopeptide (PPR) repeat-containing protein	20.38	1.08e-08	0.999996	0.999999	143		247518_at	AT5G61800	pentatricopeptide (PPR) repeat-containing protein	11.01	0.001	0.003	P	P	P	A	A	A
38	263914_at	AT2G36400	AtGRF3 (GROWTH-REGULATING FACTOR 3)	20.17	3.7e-10	1	1	124		263914_at	AT2G36400	AtGRF3 (GROWTH-REGULATING FACTOR 3)	12.22	0.005	0.007	P	P	P	A	A	A
40	254773_at	AT4G13410	ATCSLA15 (Cellulose synthase-like A15); transferase, transferring glycosyl groups	19.93	0.000118581	0.99698	0.999151	35		254773_at	AT4G13410	ATCSLA15 (Cellulose synthase-like A15); transferase, transferring glycosyl groups	31.57	0.001	0.003	P	P	P	A	P	P
41	256039_at	AT1G19190	hydrolase	19.91	0.000112215	0.997097	0.999184	156		256039_at	AT1G19190	similar to unknown protein [Arabidopsis thaliana] (TAIR:AT2G03550.1); similar to Esterase/lipase/thioesterase [Medicago truncatula] (GB:ABE83375.1); contains InterPro domain Esterase/lipase/thioesterase; (InterPro:IPR000379); contains InterPro domain Alpha/beta hydrolase fold-3; (InterPro:IPR013094)	10.18	0.001	0.003	P	P	P	A	A	A
42	258070_at	AT3G26040	transferase family protein	19.82	3.05e-10	1	1	107		258070_at	AT3G26040	transferase family protein	13.48	0.001	0.003	P	P	P	A	A	A
43	263402_at	AT2G04050	MATE efflux family protein	19.54	2.42e-06	0.999816	0.999948	68		263402_at	AT2G04050	MATE efflux family protein	19.67	0	0	P	P	P	A	A	A
44	246208_at	AT4G36490	SEC14 cytosolic factor, putative / phosphoglyceride transfer protein, putative	19.2	1.16e-07	0.999979	0.999994	78		246208_at	AT4G36490	SEC14 cytosolic factor, putative / phosphoglyceride transfer protein, putative	18.41	0	0	P	P	P	A	A	A
45	251023_at	AT5G02170	amino acid transporter family protein	19.16	4.03e-06	0.999734	0.999925	328		251023_at	AT5G02170	amino acid transporter family protein	5.35	0.003	0.006	P	P	P	P	P	P
46	259283_at	AT3G11440	ATMYB65 (myb domain protein 65); DNA binding / transcription factor	18.93	3.76e-10	1	1	98		259283_at	AT3G11440	ATMYB65 (myb domain protein 65); DNA binding / transcription factor	14.82	0	0	P	P	P	P	P	P
47	267081_at	AT2G41210	phosphatidylinositol-4-phosphate 5-kinase family protein	18.91	3.15e-08	0.999992	0.999998	421		267081_at	AT2G41210	phosphatidylinositol-4-phosphate 5-kinase family protein	4.47	0.007	0.008	P	P	P	A	A	A
48	258675_at	AT3G08770	LTP6 (Lipid transfer protein 6); lipid binding	18.66	0.0047158	0.958317	0.988081	456		258675_at	AT3G08770	LTP6 (Lipid transfer protein 6); lipid binding	4.15	0.003	0.006	P	P	P	P	M	A
49	249261_at	AT5G41710	transposable element gene	18.56	1.19e-09	0.999999	1	100		249261_at	AT5G41710	Mutator-like transposase family	14.22	0	0	P	P	P	A	A	A
50	267397_at	AT1G76170	similar to unknown protein [Arabidopsis thaliana] (TAIR:AT2G44270.1); similar to unnamed protein product [Vitis vinifera] (GB:CAO62002.1); contains InterPro domain PP-loop (InterPro:IPR011063); contains InterPro domain Protein of unknown function UPF0021 (InterPro:IPR000541); contains InterPro domain Rossmann-like alpha/beta/alpha sandwich fold (InterPro:IPR014729); contains InterPro domain PP-lo…	18.47	7.09e-09	0.999997	0.999999	48		267397_at	AT1G76170	similar to unknown protein [Arabidopsis thaliana] (TAIR:AT2G44270.1); similar to MGC107918 protein [Xenopus tropicalis] (GB:NP_001015743.1); similar to Os02g0762300 [Oryza sativa (japonica cultivar-group)] (GB:NP_001048203.1); contains InterPro domain Protein of unknown function UPF0021; (InterPro:IPR000541); contains InterPro domain PP-loop; (InterPro:IPR011063)	25.91	0	0	P	P	P	A	A	A
51	259464_at	AT1G18990	similar to unknown protein [Arabidopsis thaliana] (TAIR:AT1G74830.1); similar to unnamed protein product [Vitis vinifera] (GB:CAO62468.1); contains InterPro domain Protein of unknown function DUF593 (InterPro:IPR007656)	18.33	5.22e-08	0.999988	0.999997	47		259464_at	AT1G18990	similar to unknown protein [Arabidopsis thaliana] (TAIR:AT1G74830.1); similar to Os10g0414800 [Oryza sativa (japonica cultivar-group)] (GB:NP_001064597.1); similar to Protein of unknown function, DUF593, putative [Oryza sativa (japonica cultivar-group)] (GB:AAX95673.1); similar to Os01g0775200 [Oryza sativa (japonica cultivar-group)] (GB:NP_001044407.1); contains InterPro domain Protein of unknow…	26.17	0.001	0.003	P	P	P	A	A	A
52	254614_at	AT4G19191	similar to pentatricopeptide (PPR) repeat-containing protein [Arabidopsis thaliana] (TAIR:AT1G11290.1); similar to unnamed protein product [Vitis vinifera] (GB:CAO71781.1); similar to hypothetical protein [Vitis vinifera] (GB:CAN65709.1); contains InterPro domain Pentatricopeptide repeat (InterPro:IPR002885)	18.24	6.95e-08	0.999986	0.999996	198		254614_at	no_match	no_match	8.46	0	0	P	P	P	P	A	A
54	245928_s_at	AT5G24770;AT5G24780	[AT5G24770, VSP2 (VEGETATIVE STORAGE PROTEIN 2); acid phosphatase];[AT5G24780, VSP1 (VEGETATIVE STORAGE PROTEIN 1); acid phosphatase]	17.52	6.77e-11	1	1	4		245928_s_at	AT5G24770;AT5G24780	[AT5G24770, VSP2 (VEGETATIVE STORAGE PROTEIN 2); acid phosphatase];[AT5G24780, VSP1 (VEGETATIVE STORAGE PROTEIN 1); acid phosphatase]	214.84	0	0	P	P	P	P	P	P
55	255527_at	AT4G02360	similar to unknown protein [Arabidopsis thaliana] (TAIR:AT1G02813.1); similar to unnamed protein product [Vitis vinifera] (GB:CAO40037.1); contains InterPro domain Protein of unknown function DUF538 (InterPro:IPR007493)	17.3	0.00293567	0.970165	0.991506	243		255527_at	AT4G02360	similar to unknown protein [Arabidopsis thaliana] (TAIR:AT1G02813.1); similar to Os05g0362300 [Oryza sativa (japonica cultivar-group)] (GB:NP_001055314.1); similar to Protein of unknown function, DUF538 [Oryza sativa (japonica cultivar-group)] (GB:AAX95409.1); similar to Os05g0362500 [Oryza sativa (japonica cultivar-group)] (GB:NP_001055315.1); contains InterPro domain Protein of unknown function…	7.21	0	0	P	P	P	A	A	A
56	247893_at	AT5G57980	eukaryotic rpb5 RNA polymerase subunit family protein	16.75	2.02e-05	0.999154	0.999762	64		247893_at	AT5G57980	eukaryotic rpb5 RNA polymerase subunit family protein	21.55	0.001	0.003	P	P	P	A	A	A
57	266071_at	AT2G18680;AT2G18670	[AT2G18680, similar to unknown protein [Arabidopsis thaliana] (TAIR:AT2G18690.1); similar to hypothetical protein OsI_029427 [Oryza sativa (indica cultivar-group)] (GB:EAZ08195.1)];[AT2G18670, zinc finger (C3HC4-type RING finger) family protein]	16.45	3.14e-07	0.999958	0.999988	253		266071_at	AT2G18680	similar to unknown protein [Arabidopsis thaliana] (TAIR:AT2G18690.1); similar to Os08g0107100 [Oryza sativa (japonica cultivar-group)] (GB:NP_001060795.1); similar to conserved hypothetical protein [Medicago truncatula] (GB:ABE90086.1)	6.85	0.006	0.008	P	P	P	P	A	P
58	258148_s_at	AT3G18090;AT3G23780	[AT3G18090, NRPD2b (nuclear RNA polymerase D 2b); DNA binding / DNA-directed RNA polymerase];[AT3G23780, NRPD2a (NUCLEAR RNA POLYMERASE D 2A); DNA binding / DNA-directed RNA polymerase]	16.15	2.35e-11	1	1	688		258148_s_at	AT3G18090;AT3G23780	[AT3G18090, NRPD2b (nuclear RNA polymerase D 2b); DNA binding / DNA-directed RNA polymerase];[AT3G23780, NRPD2a (NUCLEAR RNA POLYMERASE D 2A); DNA binding / DNA-directed RNA polymerase]	3.11	0	0	P	P	P	A	A	A
59	265091_s_at	AT1G03940;AT1G03495	[AT1G03940, transferase family protein];[AT1G03495, transferase]	16.02	0.00687904	0.945653	0.984397	65		265091_s_at	AT1G03940;AT1G03495	[AT1G03940, transferase family protein];[AT1G03495, transferase]	20.57	0.009	0.009	P	P	P	A	A	A
60	258447_at	AT3G22450	structural constituent of ribosome	15.97	1.88e-05	0.999196	0.999774	43		258447_at	AT3G22450	structural constituent of ribosome	27.75	0	0	P	P	P	A	A	A
61	256356_s_at	AT5G43620;AT1G66500	[AT5G43620, S-locus protein-related];[AT1G66500, zinc finger (C2H2-type) family protein]	15.85	5.7e-06	0.999659	0.999904	32		256356_s_at	AT5G43620;AT1G66500	[AT5G43620, S-locus protein-related];[AT1G66500, zinc finger (C2H2-type) family protein]	36.24	0	0	P	P	P	A	A	A
63	256122_at	AT1G18180	oxidoreductase, acting on the CH-CH group of donors	15.74	7.46e-07	0.999921	0.999978	624		256122_at	AT1G18180	similar to unknown protein [Arabidopsis thaliana] (TAIR:AT1G73650.3); similar to hypothetical protein MtrDRAFT_AC139526g26v1 [Medicago truncatula] (GB:ABE80157.1); contains InterPro domain Protein of unknown function DUF1295; (InterPro:IPR010721); contains InterPro domain 3-oxo-5-alpha-steroid 4-dehydrogenase, C-terminal; (InterPro:IPR001104)	3.31	0.001	0.003	P	P	P	A	A	A
64	253258_at	AT4G34400	DNA binding / transcription factor	15.32	3.56e-08	0.999991	0.999998	85		253258_at	AT4G34400	DNA binding / transcription factor	17.16	0.001	0.003	P	P	P	A	A	A
65	253985_at	AT4G26220	caffeoyl-CoA 3-O-methyltransferase, putative	15.25	4.46e-08	0.99999	0.999997	367		253985_at	AT4G26220	caffeoyl-CoA 3-O-methyltransferase, putative	4.92	0.004	0.007	A	P	P	A	A	A
66	260090_at	AT1G73310	SCPL4 (serine carboxypeptidase-like 4); serine carboxypeptidase	15.23	1.29e-05	0.999387	0.999828	144		260090_at	AT1G73310	SCPL4 (serine carboxypeptidase-like 4); serine carboxypeptidase	11	0	0	P	P	P	P	P	A
67	248457_at	AT5G51420	long-chain-alcohol O-fatty-acyltransferase family protein / wax synthase family protein	15.15	6.84e-07	0.999926	0.999979	164		248457_at	AT5G51420	long-chain-alcohol O-fatty-acyltransferase family protein / wax synthase family protein	9.75	0	0	P	P	P	A	A	A
68	249111_at	AT5G43770	proline-rich family protein	14.98	1.41e-08	0.999995	0.999999	138		249111_at	AT5G43770	proline-rich family protein	11.27	0	0	P	P	P	A	A	A
69	245420_at	AT4G17410	similar to unknown protein [Arabidopsis thaliana] (TAIR:AT5G47430.2); similar to unknown protein [Arabidopsis thaliana] (TAIR:AT5G47430.1); similar to hypothetical protein 31.t00039 [Brassica oleracea] (GB:ABD65123.1); similar to hypothetical protein 24.t00020 [Brassica oleracea] (GB:ABD64942.1); contains InterPro domain DWNN domain (InterPro:IPR014891); contains InterPro domain Zinc finger, RING…	14.97	1.58e-08	0.999995	0.999999	128		245420_at	AT4G17410	similar to unknown protein [Arabidopsis thaliana] (TAIR:AT5G47430.1); similar to hypothetical protein 31.t00039 [Brassica oleracea] (GB:ABD65123.1); similar to Zinc finger, RING-type; Zinc finger, CCHC-type [Medicago truncatula] (GB:ABE84222.1); similar to hypothetical protein 24.t00020 [Brassica oleracea] (GB:ABD64942.1); contains domain RING/U-box (SSF57850); contains domain Retrovirus zinc fin…	11.94	0	0	P	P	P	A	A	A
70	248519_at	AT5G50590;AT5G50690	[AT5G50590, ATHSD4 (HYDROXYSTEROID DEHYDROGENASE 4); oxidoreductase];[AT5G50690, ATHSD7 (HYDROXYSTEROID DEHYDROGENASE 7); oxidoreductase]	14.92	1.53e-07	0.999975	0.999993	1042		248519_at	AT5G50590;AT5G50690	[AT5G50590, short-chain dehydrogenase/reductase (SDR) family protein];[AT5G50690, short-chain dehydrogenase/reductase (SDR) family protein]	2.39	0.007	0.008	M	P	P	A	A	A
71	265536_at	AT2G15880	leucine-rich repeat family protein / extensin family protein	14.77	3e-08	0.999992	0.999998	187		265536_at	AT2G15880	leucine-rich repeat family protein / extensin family protein	9.1	0.002	0.005	P	P	P	A	A	A
72	259836_at	AT1G52240	ATROPGEF11/ROPGEF11 (KINASE PARTNER PROTEIN-LIKE); Rho guanyl-nucleotide exchange factor/	14.71	1.12e-06	0.999894	0.99997	108		259836_at	AT1G52240	ATROPGEF11/ROPGEF11 (KINASE PARTNER PROTEIN-LIKE); Rho guanyl-nucleotide exchange factor	13.33	0.004	0.007	P	P	P	A	A	A
73	251979_at	AT3G53140;AT3G53130	[AT3G53140, O-diphenol-O-methyl transferase, putative];[AT3G53130, LUT1 (LUTEIN DEFICIENT 1); oxygen binding]	14.63	3.89e-07	0.999951	0.999986	115		251979_at	AT3G53140;AT3G53130	[AT3G53140, O-diphenol-O-methyl transferase, putative];[AT3G53130, LUT1 (LUTEIN DEFICIENT 1); oxygen binding]	12.9	0	0	P	P	P	A	A	A
74	263320_at	AT2G47180	ATGOLS1 (ARABIDOPSIS THALIANA GALACTINOL SYNTHASE 1); transferase, transferring hexosyl groups	14.56	0.0180884	0.893264	0.968968	549		263320_at	AT2G47180	ATGOLS1 (ARABIDOPSIS THALIANA GALACTINOL SYNTHASE 1); transferase, transferring hexosyl groups	3.63	0.003	0.006	P	P	P	P	P	P
76	258695_at	AT3G09640	APX2 (ASCORBATE PEROXIDASE 2); L-ascorbate peroxidase	14.32	3.65e-07	0.999953	0.999987	182		258695_at	AT3G09640	APX2 (ASCORBATE PEROXIDASE 2); L-ascorbate peroxidase	9.3	0.003	0.006	P	P	P	A	A	A
77	248324_at	no_match	no_match	14.3	9.39e-07	0.999907	0.999974	737		248324_at	no_match	no_match	2.99	0.011	0.01	P	P	P	A	A	A
78	264284_at	AT1G61860	protein kinase, putative	14.3	1.62e-07	0.999974	0.999993	184		264284_at	AT1G61860	protein kinase, putative	9.18	0.001	0.003	P	P	P	A	A	A
79	253065_at	AT4G37740	AtGRF2 (GROWTHREGULATING FACTOR 2)	14.14	3.96e-09	0.999998	0.999999	67		253065_at	AT4G37740	AtGRF2 (GROWTHREGULATING FACTOR 2)	19.92	0	0	P	P	P	A	A	A
80	249569_at	AT5G38070	zinc finger (C3HC4-type RING finger) family protein	13.9	4.78e-09	0.999998	0.999999	227		249569_at	AT5G38070	zinc finger (C3HC4-type RING finger) family protein	7.77	0	0	P	P	P	A	P	A
81	257850_at	AT3G13065	SRF4 (STRUBBELIG-RECEPTOR FAMILY 4); ATP binding / kinase/ protein serine/threonine kinase	13.9	6.06e-07	0.999932	0.999981	383		257850_at	AT3G13065	leucine-rich repeat transmembrane protein kinase, putative	4.81	0.001	0.003	P	P	P	A	A	A
82	250044_at	AT5G17680	disease resistance protein (TIR-NBS-LRR class), putative	13.77	1.52e-06	0.999868	0.999963	28		250044_at	AT5G17680	disease resistance protein (TIR-NBS-LRR class), putative	39.61	0	0	P	P	P	A	A	A
83	258578_at	AT3G04200	germin-like protein, putative	13.71	2.33e-06	0.999821	0.99995	97		258578_at	AT3G04200	germin-like protein, putative	15.23	0	0	P	P	P	A	A	A
84	247339_at	AT5G63690	similar to hypothetical protein [Vitis vinifera] (GB:CAN67844.1); similar to unnamed protein product [Vitis vinifera] (GB:CAO22434.1); contains InterPro domain Nucleic acid-binding, OB-fold (InterPro:IPR012340); contains InterPro domain Nucleic acid-binding, OB-fold-like (InterPro:IPR016027)	13.6	6.62e-10	0.999999	1	74		247339_at	AT5G63690	similar to hypothetical protein [Oryza sativa (japonica cultivar-group)] (GB:BAC15806.1); similar to hypothetical protein [Oryza sativa (japonica cultivar-group)] (GB:BAC15808.1); contains InterPro domain Nucleic acid-binding, OB-fold; (InterPro:IPR008994)	18.92	0	0	P	P	P	A	A	A
85	259937_s_at	AT3G13080;AT1G71330	[AT3G13080, ATMRP3 (Arabidopsis thaliana multidrug resistance-associated protein 3)];[AT1G71330, ATNAP5 (Arabidopsis thaliana non-intrinsic ABC protein 5)]	13.59	9.09e-07	0.999909	0.999974	106		259937_s_at	AT3G13080;AT1G71330	[AT3G13080, ATMRP3 (Arabidopsis thaliana multidrug resistance-associated protein 3)];[AT1G71330, ATNAP5 (Arabidopsis thaliana non-intrinsic ABC protein 5)]	13.6	0	0	P	P	P	P	P	P
86	249321_at	AT5G40920	pseudogene, disease resistance protein (TIR-NBS-LRR class), putative, domain signature TIR-NBS-LRR exists, suggestive of a disease resistance protein.	13.55	1.28e-08	0.999996	0.999999	61		249321_at	AT5G40920	pseudogene of pentatricopeptide (PPR) repeat-containing protein	21.82	0	0	P	P	P	A	A	A
87	267146_at	AT2G38160	similar to unknown protein [Arabidopsis thaliana] (TAIR:AT2G40070.1); similar to unknown protein [Arabidopsis thaliana] (TAIR:AT2G40070.2); similar to hypothetical protein [Vitis vinifera] (GB:CAN77490.1)	13.46	1.14e-07	0.99998	0.999994	49		267146_at	AT2G38160	similar to proline-rich family protein [Arabidopsis thaliana] (TAIR:AT3G09000.1); similar to Os01g0141900 [Oryza sativa (japonica cultivar-group)] (GB:NP_001041987.1); similar to putative proteophosphoglycan [Oryza sativa (japonica cultivar-group)] (GB:BAD61066.1)	25.22	0	0	P	P	P	A	A	A
89	266989_at	AT2G39330	jacalin lectin family protein	12.39	0.00215995	0.975991	0.993181	50		266989_at	AT2G39330	jacalin lectin family protein	25.07	0.001	0.003	P	P	P	P	P	P
91	253514_at	AT4G31805	WRKY family transcription factor	12.29	0.0107724	0.925616	0.978525	99		253514_at	AT4G31805	WRKY family transcription factor	14.53	0.011	0.01	P	P	P	A	A	A
90	257460_at	AT1G75580	auxin-responsive protein, putative	12.29	6.79e-08	0.999986	0.999996	251		257460_at	AT1G75580	auxin-responsive protein, putative	6.86	0.001	0.003	P	P	P	A	A	A
92	252200_at	AT3G50280	transferase family protein	12.28	0.000940476	0.986706	0.996242	87		252200_at	AT3G50280	transferase family protein	16.91	0	0	P	P	P	A	A	A
93	245538_at	AT4G15200	formin homology 2 domain-containing protein / FH2 domain-containing protein	12.09	0.000905185	0.987064	0.996344	53		245538_at	AT4G15200	formin homology 2 domain-containing protein / FH2 domain-containing protein	24.53	0.001	0.003	P	P	P	A	A	A
94	264400_at	AT1G61800	GPT2 (glucose-6-phosphate/phosphate translocator 2); antiporter/ glucose-6-phosphate transmembrane transporter	12.07	3.15e-05	0.998834	0.999672	46		264400_at	AT1G61800	GPT2 (glucose-6-phosphate/phosphate translocator 2); antiporter/ glucose-6-phosphate transporter	27.13	0.019	0.014	P	P	P	A	P	P
95	265272_at	AT2G28350	ARF10 (AUXIN RESPONSE FACTOR 10); miRNA binding / transcription factor	12.01	7.5e-09	0.999997	0.999999	136		265272_at	AT2G28350	ARF10 (AUXIN RESPONSE FACTOR 10); miRNA binding / transcription factor	11.34	0	0	P	P	P	P	P	P
96	263382_at	AT2G40230	transferase family protein	11.84	4.26e-07	0.999947	0.999985	1108		263382_at	AT2G40230	transferase family protein	2.31	0.024	0.016	P	P	P	P	P	P
97	250083_at	AT5G17220	ATGSTF12 (GLUTATHIONE S-TRANSFERASE 26); glutathione transferase	11.72	0.00269271	0.971934	0.992015	19		250083_at	AT5G17220	ATGSTF12 (GLUTATHIONE S-TRANSFERASE 26); glutathione transferase	47.87	0.001	0.003	P	P	P	P	P	A
98	246272_at	AT4G37150	esterase, putative	11.58	0.00209936	0.976471	0.993318	311		246272_at	AT4G37150	esterase, putative	5.58	0.004	0.007	P	P	P	P	A	P
99	254579_at	AT4G19400	actin binding	11.41	6.21e-11	1	1	26		254579_at	AT4G19400	similar to Os05g0241400 [Oryza sativa (japonica cultivar-group)] (GB:NP_001055002.1); contains domain Profilin (actin-binding protein) (SSF55770); contains domain no description (G3D.3.30.450.30)	40.79	0	0	P	P	P	A	A	A
101	258216_at	AT3G17980	C2 domain-containing protein	11.34	5.1e-09	0.999998	0.999999	76		258216_at	AT3G17980	C2 domain-containing protein	18.59	0	0	P	P	P	A	A	A
102	266223_at	AT2G28790	osmotin-like protein, putative	11.27	0.0028235	0.970976	0.99174	1076		266223_at	AT2G28790	osmotin-like protein, putative	2.34	0.041	0.022	P	P	P	P	P	P
104	261123_at	AT1G62860	pseudogene of pentatricopeptide (PPR) repeat-containing protein	11.2	3.75e-09	0.999998	1	110		261123_at	AT1G62860	pseudogene of pentatricopeptide (PPR) repeat-containing protein	13.11	0	0	P	P	P	A	A	A
105	267627_at	AT2G42270	U5 small nuclear ribonucleoprotein helicase, putative	11.18	3.4e-09	0.999998	1	193		267627_at	AT2G42270	U5 small nuclear ribonucleoprotein helicase, putative	8.65	0	0	P	P	P	P	P	P
106	261241_at	AT1G32950	subtilase family protein	10.98	3.57e-07	0.999953	0.999987	137		261241_at	AT1G32950	subtilase family protein	11.31	0	0	P	P	P	A	A	A
107	250628_at	AT5G07380	similar to unnamed protein product [Vitis vinifera] (GB:CAO65156.1)	10.96	2.38e-09	0.999999	1	103		250628_at	AT5G07380	similar to Cytokine, four-helical bundle [Medicago truncatula] (GB:ABE85653.1)	13.89	0	0	P	P	P	A	A	A
108	246418_at	AT5G16960	NADP-dependent oxidoreductase, putative	10.93	0.000172491	0.996048	0.998888	134		246418_at	AT5G16960	NADP-dependent oxidoreductase, putative	11.44	0	0	P	P	P	A	A	A
109	257569_at	AT3G26350	similar to unknown protein [Arabidopsis thaliana] (TAIR:AT1G13050.1); similar to hypothetical protein [Vitis vinifera] (GB:CAN70940.1); similar to unnamed protein product [Vitis vinifera] (GB:CAO66828.1); contains InterPro domain Harpin-induced 1 (InterPro:IPR010847)	10.92	4.23e-07	0.999947	0.999985	356		257569_at	AT3G26350	similar to unknown protein [Arabidopsis thaliana] (TAIR:AT1G13050.1); similar to hypothetical protein [Oryza sativa (japonica cultivar-group)] (GB:BAB92611.1); contains InterPro domain Harpin-induced 1; (InterPro:IPR010847)	5.03	0	0	P	P	P	A	A	A
110	264473_at	AT1G67180	zinc finger (C3HC4-type RING finger) family protein / BRCT domain-containing protein	10.9	8.7e-06	0.999538	0.99987	245		264473_at	AT1G67180	zinc finger (C3HC4-type RING finger) family protein / BRCT domain-containing protein	7.08	0.001	0.003	P	P	P	A	A	A
111	262136_at	AT1G77850	ARF17 (AUXIN RESPONSE FACTOR 17); transcription factor	10.62	1.23e-10	1	1	385		262136_at	AT1G77850	ARF17 (AUXIN RESPONSE FACTOR 17); transcription factor	4.8	0	0	P	P	P	P	P	P
112	264517_at	AT1G10120	DNA binding / transcription factor	10.59	5.63e-10	1	1	55		264517_at	AT1G10120	DNA binding / transcription factor	24.27	0	0	P	P	P	P	A	A
113	260522_x_at	AT2G41730	similar to unknown protein [Arabidopsis thaliana] (TAIR:AT5G24640.1); similar to unnamed protein product [Vitis vinifera] (GB:CAO14635.1)	10.39	9.11e-06	0.999522	0.999866	3		260522_x_at	AT2G41730	similar to unknown protein [Arabidopsis thaliana] (TAIR:AT5G24640.1)	254.98	0	0	P	P	P	A	A	A
114	249853_at	AT5G23320	ATSTE14 (PRENYLCYSTEINE ALPHA-CARBOXYL METHYLTRANSFERASE 14A); protein-S-isoprenylcysteine O-methyltransferase	10.37	5.86e-06	0.999652	0.999902	469		249853_at	AT5G23320	ATSTE14 (PRENYLCYSTEINE ALPHA-CARBOXYL METHYLTRANSFERASE 14A); protein-S-isoprenylcysteine O-methyltransferase	4.09	0	0	P	P	P	A	A	A
115	253671_at	AT4G29990	light repressible receptor protein kinase	10.36	1.22e-06	0.999887	0.999968	226		253671_at	AT4G29990	light repressible receptor protein kinase	7.78	0	0	P	P	P	A	A	A
116	262480_at	AT1G11340	S-locus lectin protein kinase family protein	10.27	1.51e-06	0.999869	0.999963	352		262480_at	AT1G11340	S-locus lectin protein kinase family protein	5.05	0	0	P	P	P	A	A	A
117	266994_at	AT2G34440	AGL29; transcription factor	9.95	9.61e-06	0.999503	0.999861	400		266994_at	AT2G34440	MADS-box family protein	4.66	0.015	0.012	P	P	P	A	A	A
119	251266_at	AT3G62320	nucleic acid binding	9.8	7.84e-06	0.999571	0.99988	941		251266_at	AT3G62320	similar to unknown protein [Arabidopsis thaliana] (TAIR:AT5G48350.1); similar to Polynucleotidyl transferase, Ribonuclease H fold [Medicago truncatula] (GB:ABE87676.1); similar to Polynucleotidyl transferase, Ribonuclease H fold [Medicago truncatula] (GB:ABE87673.1); contains InterPro domain Polynucleotidyl transferase, Ribonuclease H fold; (InterPro:IPR012337)	2.54	0.036	0.02	P	P	P	A	A	A
121	259362_s_at	AT1G13350;AT3G53640	[AT1G13350, protein kinase family protein];[AT3G53640, protein kinase family protein]	9.76	3.86e-08	0.999991	0.999997	140		259362_s_at	AT1G13350;AT3G53640	[AT1G13350, protein kinase family protein];[AT3G53640, protein kinase family protein]	11.12	0	0	P	P	P	P	P	P
122	261088_at	AT1G07590	pentatricopeptide (PPR) repeat-containing protein	9.71	2.87e-07	0.99996	0.999989	21		261088_at	AT1G07590	pentatricopeptide (PPR) repeat-containing protein	45.53	0	0	P	P	P	A	A	A
123	250038_at	AT5G18360	disease resistance protein (TIR-NBS-LRR class), putative	9.66	0.000110392	0.997131	0.999193	212		250038_at	AT5G18360	disease resistance protein (TIR-NBS-LRR class), putative	8.2	0.001	0.003	P	P	P	P	P	P
124	253623_at	AT4G30570	GDP-mannose pyrophosphorylase, putative	9.61	4.7e-10	1	1	62		253623_at	AT4G30570	GDP-mannose pyrophosphorylase, putative	21.66	0	0	P	P	P	A	P	A
125	260742_at	AT1G15050	IAA34 (indoleacetic acid-induced protein 34); transcription factor	9.46	1.22e-09	0.999999	1	734		260742_at	AT1G15050	IAA34 (indoleacetic acid-induced protein 34); transcription factor	2.99	0.01	0.01	P	P	P	A	A	A
126	260248_at	AT1G74310	ATHSP101 (HEAT SHOCK PROTEIN 101); ATP binding / ATPase	9.36	3.59e-07	0.999953	0.999987	491		260248_at	AT1G74310	ATHSP101 (HEAT SHOCK PROTEIN 101); ATP binding / ATPase	3.94	0.026	0.017	P	P	P	A	A	A
127	246336_at	AT3G44900	ATCHX4 (CATION/H+ EXCHANGER 4); monovalent cation:proton antiporter	9.28	1.05e-05	0.999471	0.999851	204		246336_at	AT3G44900	ATCHX4 (CATION/H+ EXCHANGER 4); monovalent cation:proton antiporter	8.3	0	0	P	P	P	A	A	A
128	245275_at	AT4G15210	ATBETA-AMY (BETA-AMYLASE); beta-amylase	9.26	8.07e-05	0.99771	0.999356	174		245275_at	AT4G15210	ATBETA-AMY (BETA-AMYLASE); beta-amylase	9.53	0.033	0.019	P	P	P	P	P	P
129	255528_at	AT4G02090	similar to unnamed protein product [Vitis vinifera] (GB:CAO40099.1)	9.25	1.54e-05	0.999302	0.999804	163		255528_at	AT4G02090	similar to unknown protein [Arabidopsis thaliana] (TAIR:AT5G17350.1); similar to hypothetical protein MtrDRAFT_AC152921g14v1 [Medicago truncatula] (GB:ABE78097.1)	9.77	0	0	P	P	P	A	A	A
130	247039_at	AT5G67270	ATEB1C (MICROTUBULE END BINDING PROTEIN 1); microtubule binding	9.24	1.12e-06	0.999894	0.99997	92		247039_at	AT5G67270	ATEB1C (MICROTUBULE END BINDING PROTEIN 1); microtubule binding	15.99	0	0	P	P	P	P	A	A
131	248614_at	AT5G49560	similar to unknown protein [Arabidopsis thaliana] (TAIR:AT3G50850.1); similar to unknown [Picea sitchensis] (GB:ABK22976.1); contains domain SSF53335 (SSF53335); contains domain PTHR14614 (PTHR14614)	9.16	4.63e-09	0.999998	0.999999	60		248614_at	AT5G49560	similar to unknown protein [Arabidopsis thaliana] (TAIR:AT3G50850.1); similar to hypothetical protein [Neurospora crassa OR74A] (GB:XP_965011.1); similar to conserved hypothetical protein [Neurospora crassa] (GB:CAE76456.1); similar to Os07g0569500 [Oryza sativa (japonica cultivar-group)] (GB:NP_001060038.1); contains domain no description (G3D.3.40.50.150); contains domain S-adenosyl-L-methionin…	22.24	0	0	P	P	P	A	A	A
133	259383_at	AT3G16470	JR1 (Jacalin lectin family protein)	8.93	0.000637948	0.989922	0.997156	300		259383_at	AT3G16470	JR1 (Jacalin lectin family protein)	5.79	0.001	0.003	P	P	P	P	P	P
134	257461_at	AT1G75470	ATPUP15 (Arabidopsis thaliana purine permease 15); purine transmembrane transporter	8.91	3.08e-06	0.999781	0.999939	215		257461_at	AT1G75470	ATPUP15 (Arabidopsis thaliana purine permease 15); purine transporter	8.09	0.009	0.009	P	P	P	A	A	A
135	256017_at	AT1G19180	JAZ1/TIFY10A (JASMONATE-ZIM-DOMAIN PROTEIN 1); protein binding	8.86	8.66e-06	0.999539	0.999871	109		256017_at	AT1G19180	similar to unknown protein [Arabidopsis thaliana] (TAIR:AT1G74950.1); similar to PnFL-2 [Ipomoea nil] (GB:AAG49896.1); contains InterPro domain ZIM; (InterPro:IPR010399)	13.29	0.001	0.003	P	P	P	P	P	P
136	252097_at	AT3G51090	similar to unknown protein [Arabidopsis thaliana] (TAIR:AT2G16460.1); similar to unnamed protein product [Vitis vinifera] (GB:CAO48264.1); contains InterPro domain Protein of unknown function DUF1640 (InterPro:IPR012439)	8.85	0.00011394	0.997065	0.999175	419		252097_at	AT3G51090	similar to unknown protein [Arabidopsis thaliana] (TAIR:AT2G16460.1); similar to conserved hypothetical protein [Medicago truncatula] (GB:ABE89621.1); contains InterPro domain Protein of unknown function DUF1640; (InterPro:IPR012439)	4.48	0.004	0.007	P	P	P	A	A	A
137	253842_at	AT4G27860	integral membrane family protein	8.76	0.00028893	0.994281	0.998389	273		253842_at	AT4G27860	integral membrane family protein	6.33	0	0	P	P	P	A	A	A
138	259033_at	AT3G09410	pectinacetylesterase family protein	8.73	6.64e-07	0.999927	0.99998	71		259033_at	AT3G09410	pectinacetylesterase family protein	19.6	0	0	P	P	P	P	P	P
139	252452_at	AT3G47110	leucine-rich repeat transmembrane protein kinase, putative	8.7	4.76e-07	0.999943	0.999984	219		252452_at	AT3G47110	leucine-rich repeat transmembrane protein kinase, putative	8.05	0	0	P	P	P	A	A	A
140	261836_at	AT1G16090	WAKL7 (WALL ASSOCIATED KINASE-LIKE 7)	8.67	4.3e-07	0.999947	0.999985	194		261836_at	AT1G16090	WAKL7 (WALL ASSOCIATED KINASE-LIKE 7)	8.64	0	0	P	P	P	A	P	P
142	267316_at	AT2G34710	PHB (PHABULOSA); DNA binding / transcription factor	8.57	1.04e-09	0.999999	1	301		267316_at	AT2G34710	PHB (PHABULOSA); DNA binding / transcription factor	5.77	0	0	P	P	P	P	P	P
143	250587_at	AT5G07640	zinc finger (C3HC4-type RING finger) family protein	8.55	1.43e-05	0.99934	0.999815	266		250587_at	AT5G07640	zinc finger (C3HC4-type RING finger) family protein	6.48	0	0	P	P	P	A	A	A
145	265438_at	AT2G20970	lipid binding	8.45	0.00072006	0.989012	0.996897	224		265438_at	AT2G20970	lipid binding	7.92	0	0	P	P	P	A	A	A
146	246459_at	AT5G16900	leucine-rich repeat protein kinase, putative	8.44	1.76e-07	0.999972	0.999992	291		246459_at	AT5G16900	leucine-rich repeat protein kinase, putative	5.9	0	0	P	P	P	A	A	A
147	251329_at	AT3G61450	SYP73 (SYNTAXIN OF PLANTS 73)	8.36	6.61e-07	0.999928	0.99998	173		251329_at	AT3G61450	SYP73 (SYNTAXIN OF PLANTS 73)	9.53	0	0	P	P	P	A	A	A
148	265690_at	AT2G24320	similar to unknown protein [Arabidopsis thaliana] (TAIR:AT4G31020.2); similar to unknown protein [Arabidopsis thaliana] (TAIR:AT4G31020.1); similar to unnamed protein product [Vitis vinifera] (GB:CAO22751.1); contains domain PTHR12277:SF8 (PTHR12277:SF8); contains domain PTHR12277 (PTHR12277); contains domain SSF53474 (SSF53474); contains domain G3DSA:3.40.50.1820 (G3DSA:3.40.50.1820)	8.34	0.000130841	0.996759	0.999089	410		265690_at	AT2G24320	similar to unknown protein [Arabidopsis thaliana] (TAIR:AT4G31020.1); similar to Os08g0161500 [Oryza sativa (japonica cultivar-group)] (GB:NP_001061050.1); similar to Esterase/lipase/thioesterase [Medicago truncatula] (GB:ABD32255.1); similar to Os02g0796600 [Oryza sativa (japonica cultivar-group)] (GB:NP_001048390.1); contains InterPro domain Esterase/lipase/thioesterase; (InterPro:IPR000379)	4.55	0.001	0.003	P	P	P	A	A	A
149	252820_at	AT3G42640	AHA8 (ARABIDOPSIS H(+)-ATPASE 8); ATPase	8.31	1.66e-08	0.999995	0.999999	168		252820_at	AT3G42640	AHA8 (ARABIDOPSIS H(+)-ATPASE 8); ATPase	9.66	0.001	0.003	P	P	P	P	P	A
150	256377_at	AT1G66650	seven in absentia (SINA) protein, putative	8.27	3.12e-06	0.999779	0.999938	578		256377_at	AT1G66650	seven in absentia (SINA) protein, putative	3.53	0.019	0.014	P	P	P	A	A	A
152	245628_at	AT1G56650	PAP1 (PRODUCTION OF ANTHOCYANIN PIGMENT 1); DNA binding / transcription factor	8.21	0.000487027	0.99169	0.997657	254		245628_at	AT1G56650	PAP1 (PRODUCTION OF ANTHOCYANIN PIGMENT 1); DNA binding / transcription factor	6.85	0.006	0.008	P	P	P	P	P	P
153	264475_s_at	AT1G77150;AT1G77170	[AT1G77150, similar to pentatricopeptide (PPR) repeat-containing protein [Arabidopsis thaliana] (TAIR:AT1G77170.1); similar to unnamed protein product [Vitis vinifera] (GB:CAO62697.1); contains domain PTHR10483:SF4 (PTHR10483:SF4); contains domain PTHR10483 (PTHR10483)];[AT1G77170, pentatricopeptide (PPR) repeat-containing protein]	8.18	1.68e-09	0.999999	1	45		264475_s_at	AT1G77150;AT1G77170	[AT1G77150, similar to pentatricopeptide (PPR) repeat-containing protein [Arabidopsis thaliana] (TAIR:AT1G77170.1); similar to Tetratricopeptide-like helical [Medicago truncatula] (GB:ABE81261.1); contains InterPro domain Pentatricopeptide repeat; (InterPro:IPR002885)];[AT1G77170, pentatricopeptide (PPR) repeat-containing protein]	27.43	0	0	P	P	P	A	A	A
154	259913_at	AT1G72660	developmentally regulated GTP-binding protein, putative	8.13	1.82e-08	0.999995	0.999998	132		259913_at	AT1G72660	developmentally regulated GTP-binding protein, putative	11.51	0	0	P	P	P	A	A	A
155	257716_at	AT3G18300	similar to unknown protein [Arabidopsis thaliana] (TAIR:AT1G48780.1); similar to hypothetical protein [Vitis vinifera] (GB:CAN62793.1)	8.05	2.27e-07	0.999966	0.999991	170		257716_at	AT3G18300	similar to unknown protein [Arabidopsis thaliana] (TAIR:AT1G48780.1)	9.56	0	0	P	P	P	A	A	A
156	256165_at	AT1G48780	similar to unknown protein [Arabidopsis thaliana] (TAIR:AT3G18300.1); similar to unnamed protein product [Vitis vinifera] (GB:CAO42164.1)	7.97	2.22e-05	0.999094	0.999745	766		256165_at	AT1G48780	similar to unknown protein [Arabidopsis thaliana] (TAIR:AT3G18300.1)	2.91	0.01	0.01	P	P	P	A	P	P
157	251826_at	AT3G55110	ABC transporter family protein	7.93	0.00081008	0.988048	0.996624	181		251826_at	AT3G55110	ABC transporter family protein	9.35	0.001	0.003	P	P	P	P	A	A
158	257580_at	AT3G06210	binding	7.89	2.13e-06	0.999832	0.999953	1299		257580_at	AT3G06210	binding	2.09	0.028	0.017	P	P	P	A	A	A
159	256302_at	AT1G69526	UbiE/COQ5 methyltransferase family protein	7.87	3.57e-06	0.999756	0.999932	246		256302_at	AT1G69526	UbiE/COQ5 methyltransferase family protein	7.06	0.001	0.003	P	P	P	P	P	P
160	255295_at	AT4G04760	sugar transporter family protein	7.86	0.000328264	0.993733	0.998235	537		255295_at	AT4G04760	sugar transporter family protein	3.66	0	0	P	P	P	A	A	A
161	249006_at	AT5G44660	similar to unknown protein [Arabidopsis thaliana] (TAIR:AT4G20190.1); similar to hypothetical protein [Vitis vinifera] (GB:CAN63862.1)	7.83	6.74e-09	0.999997	0.999999	158		249006_at	AT5G44660	similar to unknown protein [Arabidopsis thaliana] (TAIR:AT4G20190.1); similar to hypothetical protein [Oryza sativa (japonica cultivar-group)] (GB:BAD61849.1)	10	0	0	P	P	P	P	A	A
162	264826_at	AT1G03410	2A6	7.77	2.26e-07	0.999967	0.999991	180		264826_at	AT1G03410	2A6; similar to 2-oxoglutarate-dependent dioxygenase, putative	9.36	0.002	0.005	P	P	P	P	A	A
163	253831_at	AT4G27580	unknown protein	7.73	9.97e-07	0.999903	0.999973	153		253831_at	AT4G27580	similar to unknown protein [Arabidopsis thaliana] (TAIR:AT5G54095.1)	10.39	0.001	0.003	P	P	P	A	A	A
165	248874_at	AT5G46460	pentatricopeptide (PPR) repeat-containing protein	7.58	1.4e-06	0.999876	0.999965	151		248874_at	AT5G46460	pentatricopeptide (PPR) repeat-containing protein	10.68	0.001	0.003	P	P	P	A	A	A
167	250093_at	AT5G17370	WD-40 repeat family protein	7.51	5.08e-07	0.99994	0.999983	761		250093_at	AT5G17370	WD-40 repeat family protein	2.92	0.003	0.006	P	P	P	A	A	A
166	264359_at	AT1G03320	unknown protein	7.51	1.89e-06	0.999846	0.999957	667		264359_at	AT1G03320	unknown protein	3.16	0.003	0.006	A	P	P	A	A	A
169	252827_at	AT4G39950	CYP79B2 (cytochrome P450, family 79, subfamily B, polypeptide 2); oxygen binding	7.48	1.27e-06	0.999884	0.999967	129		252827_at	AT4G39950	CYP79B2 (cytochrome P450, family 79, subfamily B, polypeptide 2); oxygen binding	11.64	0	0	P	P	P	P	P	P
170	245453_at	AT4G16900	ATP binding / protein binding / transmembrane receptor	7.4	2.16e-05	0.999112	0.999751	343		245453_at	AT4G16900	disease resistance protein (TIR-NBS-LRR class), putative	5.13	0	0	P	P	P	A	A	A
173	266600_at	AT2G46070	ATMPK12 (Arabidopsis thaliana MAP kinase 12); MAP kinase/ kinase	7.35	3.23e-09	0.999998	1	205		266600_at	AT2G46070	ATMPK12 (Arabidopsis thaliana MAP kinase 12); MAP kinase/ kinase	8.26	0	0	P	P	P	P	P	P
176	248226_at	no_match	no_match	7.32	0.000275182	0.994477	0.998445	641		248226_at	no_match	no_match	3.27	0.021	0.015	P	P	P	A	A	A
175	258068_at	AT3G25990	DNA-binding protein GT-1-related	7.32	9.93e-06	0.999492	0.999857	79		258068_at	AT3G25990	DNA-binding protein GT-1-related	18.35	0	0	P	P	P	A	M	P
178	259692_at	AT1G63080	pentatricopeptide (PPR) repeat-containing protein	7.3	9.67e-09	0.999997	0.999999	374		259692_at	AT1G63080	pentatricopeptide (PPR) repeat-containing protein	4.87	0.001	0.003	P	P	P	P	P	P
177	261093_at	AT1G62890	transposable element gene	7.3	3.26e-06	0.999772	0.999936	498		261093_at	AT1G62890	similar to unknown protein [Arabidopsis thaliana] (TAIR:AT3G17200.1); similar to hypothetical protein 23.t00046 [Brassica oleracea] (GB:ABD65629.1); contains domain NON-LTR RETROELEMENT REVERSE TRANSCRIPTASE RELATED (PTHR19446:SF34); contains domain REVERSE TRANSCRIPTASES (PTHR19446)	3.88	0	0	P	P	P	A	A	A
179	262861_at	AT1G64820	MATE efflux family protein	7.3	1.25e-08	0.999996	0.999999	298		262861_at	AT1G64820	MATE efflux family protein	5.82	0	0	P	P	P	A	A	A
180	246247_at	AT4G36640	SEC14 cytosolic factor family protein / phosphoglyceride transfer family protein	7.28	5.96e-06	0.999648	0.999901	390		246247_at	AT4G36640	SEC14 cytosolic factor family protein / phosphoglyceride transfer family protein	4.78	0.001	0.003	P	P	P	P	P	P
181	259158_at	AT3G05430	PWWP domain-containing protein	7.28	7.55e-06	0.999582	0.999883	522		259158_at	AT3G05430	PWWP domain-containing protein	3.76	0.01	0.01	P	P	P	P	A	A
183	251535_at	AT3G58540	similar to unknown protein [Arabidopsis thaliana] (TAIR:AT5G06190.1)	7.24	4.55e-06	0.99971	0.999919	531		251535_at	AT3G58540	similar to unknown protein [Arabidopsis thaliana] (TAIR:AT5G06190.1)	3.68	0.009	0.009	P	P	P	A	A	A
184	259517_at	AT1G20630	CAT1 (CATALASE 1); catalase	7.17	7.03e-10	0.999999	1	408		259517_at	AT1G20630	CAT1 (CATALASE 1); catalase	4.57	0.001	0.003	P	P	P	P	P	P
186	255619_s_at	AT5G59920;AT4G01350	[AT5G59920, ULI3 (UV-B light insensitive 3)];[AT4G01350, DC1 domain-containing protein]	7.12	1.81e-07	0.999972	0.999992	620		255619_s_at	AT5G59920;AT4G01350	[AT5G59920, ULI3 (UV-B light insensitive 3)];[AT4G01350, DC1 domain-containing protein]	3.34	0	0	P	P	P	P	P	P
188	251689_at	AT3G56500	serine-rich protein-related	7.06	0.000211454	0.995427	0.998713	847		251689_at	AT3G56500	serine-rich protein-related	2.7	0.016	0.013	P	P	P	A	A	A
189	267075_at	AT2G41070	EEL (ENHANCED EM LEVEL); DNA binding / transcription factor	7.06	6.75e-05	0.997985	0.999434	392		267075_at	AT2G41070	EEL (ENHANCED EM LEVEL); DNA binding / transcription factor	4.77	0	0	P	P	P	A	A	A
190	266910_at	AT2G45920	U-box domain-containing protein	7.02	1.22e-07	0.999979	0.999994	287		266910_at	AT2G45920	U-box domain-containing protein	6.04	0.002	0.005	P	P	P	A	A	A
192	248390_at	AT5G52000	importin alpha-1 subunit, putative	6.98	1.25e-05	0.999399	0.999831	347		248390_at	AT5G52000	importin alpha-1 subunit, putative	5.08	0.006	0.008	P	P	P	A	A	A
193	249527_at	AT5G38710	proline oxidase, putative / osmotic stress-responsive proline dehydrogenase, putative	6.97	0.00221919	0.975526	0.993047	439		249527_at	AT5G38710	proline oxidase, putative / osmotic stress-responsive proline dehydrogenase, putative	4.35	0.01	0.01	P	P	P	P	A	P
195	265302_at	AT2G13970	transposable element gene	6.93	7.71e-09	0.999997	0.999999	373		265302_at	AT2G13970	Mutator-like transposase family	4.87	0.005	0.007	P	P	P	A	A	A
196	251598_at	AT3G57600	AP2 domain-containing transcription factor, putative	6.91	6.96e-07	0.999925	0.999979	447		251598_at	AT3G57600	AP2 domain-containing transcription factor, putative	4.19	0.008	0.009	P	P	P	A	M	A
198	247099_at	AT5G66500	pentatricopeptide (PPR) repeat-containing protein	6.86	6.03e-06	0.999645	0.9999	261		247099_at	AT5G66500	pentatricopeptide (PPR) repeat-containing protein	6.66	0	0	P	P	P	A	A	A
197	262416_at	AT1G49390	oxidoreductase, 2OG-Fe(II) oxygenase family protein	6.86	1.3e-06	0.999882	0.999967	183		262416_at	AT1G49390	oxidoreductase, 2OG-Fe(II) oxygenase family protein	9.19	0	0	P	P	P	A	A	A
199	261443_at	AT1G28480	GRX480; thiol-disulfide exchange intermediate	6.85	0.000580458	0.990579	0.997342	171		261443_at	AT1G28480	glutaredoxin family protein	9.54	0.014	0.012	P	P	P	A	P	A
201	249070_at	AT5G44030	CESA4 (CELLULOSE SYNTHASE 4); transferase, transferring glycosyl groups	6.79	3.04e-07	0.999959	0.999988	165		249070_at	AT5G44030	CESA4 (CELLULASE SYNTHASE 4); transferase, transferring glycosyl groups	9.75	0	0	P	P	P	P	P	P
202	251304_at	AT3G61990	O-methyltransferase family 3 protein	6.71	4.85e-07	0.999942	0.999984	705		251304_at	AT3G61990	O-methyltransferase family 3 protein	3.05	0	0	P	P	P	A	A	A
203	264558_at	AT1G09600	protein kinase family protein	6.71	3.23e-07	0.999957	0.999988	141		264558_at	AT1G09600	protein kinase family protein	11.09	0	0	P	P	P	A	A	P
205	262661_s_at	AT1G14230;AT1G14250	[AT1G14230, nucleoside phosphatase family protein / GDA1/CD39 family protein];[AT1G14250, nucleoside phosphatase family protein / GDA1/CD39 family protein]	6.59	0.000101847	0.997292	0.999239	118		262661_s_at	AT1G14230;AT1G14250	[AT1G14230, nucleoside phosphatase family protein / GDA1/CD39 family protein];[AT1G14250, nucleoside phosphatase family protein / GDA1/CD39 family protein]	12.63	0.002	0.005	P	P	P	P	P	P
206	252977_at	AT4G38560	similar to pEARLI4 [Arabidopsis thaliana] (TAIR:AT2G20960.1); contains InterPro domain Phospholipase-like, arabidopsis (InterPro:IPR007942)	6.57	5.52e-06	0.999667	0.999907	259		252977_at	AT4G38560	similar to pEARLI4 [Arabidopsis thaliana] (TAIR:AT2G20960.1); similar to pEARLI 4 gene product (GB:AAC37472.1); contains InterPro domain Arabidopsis phospholipase-like; (InterPro:IPR007942)	6.69	0.003	0.006	P	P	P	A	A	A
207	252224_at	AT3G49860	ATARLA1B (ADP-ribosylation factor-like A1B); GTP binding	6.54	7.26e-05	0.997877	0.999403	848		252224_at	AT3G49860	ATARLA1B (ADP-ribosylation factor-like A1B); GTP binding	2.7	0.001	0.003	P	P	P	A	A	A
208	259782_at	AT1G29680	similar to unknown protein [Arabidopsis thaliana] (TAIR:AT5G45690.1); similar to unnamed protein product [Vitis vinifera] (GB:CAO47983.1); contains InterPro domain Protein of unknown function DUF1264 (InterPro:IPR010686)	6.54	3.25e-05	0.998808	0.999665	555		259782_at	AT1G29680	similar to unknown protein [Arabidopsis thaliana] (TAIR:AT5G45690.1); similar to Os01g0749000 [Oryza sativa (japonica cultivar-group)] (GB:NP_001044244.1); similar to Os01g0728700 [Oryza sativa (japonica cultivar-group)] (GB:NP_001044131.1); similar to hypothetical protein BdolA_01005253 [Burkholderia dolosa AUO158] (GB:ZP_00983019.1); contains InterPro domain Protein of unknown function DUF1264;…	3.61	0.003	0.006	P	P	P	A	A	A
209	262092_at	AT1G56150	auxin-responsive family protein	6.47	1.58e-06	0.999864	0.999962	974		262092_at	AT1G56150	auxin-responsive family protein	2.49	0.008	0.009	P	P	P	P	P	P
210	263515_at	AT2G21640	similar to unknown protein [Arabidopsis thaliana] (TAIR:AT3G05570.1); similar to unknown protein [Arabidopsis thaliana] (TAIR:AT4G39235.1); similar to hypothetical protein OsI_027197 [Oryza sativa (indica cultivar-group)] (GB:EAZ05965.1)	6.44	4.66e-08	0.999989	0.999997	13		263515_at	AT2G21640	similar to unknown protein [Arabidopsis thaliana] (TAIR:AT3G05570.1); similar to unknown protein [Arabidopsis thaliana] (TAIR:AT4G39235.1); similar to hypothetical protein [Oryza sativa (japonica cultivar-group)] (GB:BAD05323.1); similar to Os03g0724500 [Oryza sativa (japonica cultivar-group)] (GB:NP_001051122.1)	62.73	0	0	P	P	P	A	A	A
211	258498_at	AT3G02480	ABA-responsive protein-related	6.4	1.06e-05	0.999467	0.99985	557		258498_at	AT3G02480	ABA-responsive protein-related	3.61	0.033	0.019	P	P	P	A	A	A
212	258682_at	AT3G08720	ATPK19 (ARABIDOPSIS THALIANA PROTEIN KINASE 19); kinase	6.38	5.75e-08	0.999988	0.999996	284		258682_at	AT3G08720	ATPK19/ATPK2 (ARABIDOPSIS THALIANA SERINE/THREONINE PROTEIN KINASE 19, ARABIDOPSIS THALIANA SERINE/THREONINE PROTEIN KINASE 2); kinase	6.06	0.008	0.009	P	P	P	P	P	P
213	260933_at	AT1G02470	similar to unknown protein [Arabidopsis thaliana] (TAIR:AT1G02475.1); similar to unnamed protein product [Vitis vinifera] (GB:CAO40177.1); contains InterPro domain Streptomyces cyclase/dehydrase (InterPro:IPR005031)	6.37	7.12e-05	0.997906	0.999412	135		260933_at	AT1G02470	similar to unknown protein [Arabidopsis thaliana] (TAIR:AT1G02475.1); similar to Streptomyces cyclase/dehydrase [Medicago truncatula] (GB:ABE82400.1); contains InterPro domain Streptomyces cyclase/dehydrase; (InterPro:IPR005031)	11.44	0.001	0.003	P	P	P	A	A	A
215	263237_at	AT1G10610	DNA binding / transcription factor	6.37	2.08e-09	0.999999	1	940		263237_at	AT1G10610	DNA binding / transcription factor	2.54	0.006	0.008	P	P	P	P	P	M
216	255125_at	AT4G08250	scarecrow transcription factor family protein	6.32	5.14e-07	0.99994	0.999983	319		255125_at	AT4G08250	scarecrow transcription factor family protein	5.47	0.002	0.005	P	P	P	A	A	A
217	265032_at	AT1G61580	ARP2/RPL3B (ARABIDOPSIS RIBOSOMAL PROTEIN 2); structural constituent of ribosome	6.32	1.2e-07	0.999979	0.999994	102		265032_at	AT1G61580	ARP2/RPL3B (ARABIDOPSIS RIBOSOMAL PROTEIN 2); structural constituent of ribosome	13.99	0.002	0.005	P	P	P	P	A	P
218	257644_at	AT3G25780	AOC3 (ALLENE OXIDE CYCLASE 3)	6.31	0.00817565	0.938663	0.982353	295		257644_at	AT3G25780	AOC3 (ALLENE OXIDE CYCLASE 3)	5.85	0.033	0.019	P	P	P	A	A	A
220	266799_at	AT2G22860	ATPSK2 (PHYTOSULFOKINE 2 PRECURSOR); growth factor	6.27	6.41e-08	0.999986	0.999996	145		266799_at	AT2G22860	ATPSK2 (PHYTOSULFOKINE 2 PRECURSOR); growth factor	10.99	0	0	P	P	P	P	A	P
221	247206_at	AT5G64950	mitochondrial transcription termination factor-related / mTERF-related	6.24	2.96e-07	0.999959	0.999989	38		247206_at	AT5G64950	mitochondrial transcription termination factor-related / mTERF-related	29.38	0	0	P	P	P	P	P	A
222	260941_at	AT1G44970	peroxidase, putative	6.24	1.24e-05	0.999403	0.999832	292		260941_at	AT1G44970	peroxidase, putative	5.85	0	0	P	P	P	A	A	A
223	247604_at	AT5G60950	COBL5 (COBRA-LIKE PROTEIN 5 PRECURSOR)	6.23	6.68e-08	0.999986	0.999996	197		247604_at	AT5G60950	phytochelatin synthetase-related	8.51	0.02	0.014	P	P	P	P	P	A
224	259696_at	AT1G63150	pentatricopeptide (PPR) repeat-containing protein	6.21	9.6e-07	0.999905	0.999973	466		259696_at	AT1G63150	pentatricopeptide (PPR) repeat-containing protein	4.11	0.002	0.005	P	P	P	A	A	A
225	257920_at	AT3G23260	F-box family protein	6.2	1.14e-06	0.999893	0.99997	636		257920_at	AT3G23260	F-box family protein	3.28	0.001	0.003	P	P	P	A	A	A
227	253211_at	AT4G34880	amidase family protein	6.18	3.48e-06	0.999761	0.999933	780		253211_at	AT4G34880	amidase family protein	2.86	0.008	0.009	P	P	P	A	A	A
228	266485_at	AT2G47630	esterase/lipase/thioesterase family protein	6.18	2.6e-08	0.999993	0.999998	991		266485_at	AT2G47630	esterase/lipase/thioesterase family protein	2.46	0.027	0.017	P	P	P	P	P	P
230	250782_at	AT5G05490	DIF1/SYN1	6.14	2.07e-05	0.999138	0.999758	350		250782_at	AT5G05490	DIF1/SYN1; RAD21-like gene essential for meiosis	5.08	0	0	P	P	P	A	A	A
232	253662_at	AT4G30080	ARF16 (AUXIN RESPONSE FACTOR 16); miRNA binding / transcription factor	6.07	2.39e-09	0.999999	1	90		253662_at	AT4G30080	ARF16 (AUXIN RESPONSE FACTOR 16); miRNA binding / transcription factor	16.06	0.001	0.003	P	P	P	P	P	P
233	258677_at	AT3G08730	ATPK1 (P70 RIBOSOMAL S6 KINASE); kinase/ protein binding	6.04	2.25e-08	0.999994	0.999998	936		258677_at	AT3G08730	ATPK1 (P70 RIBOSOMAL S6 KINASE); kinase/ protein binding	2.55	0	0	P	P	P	P	P	P
234	264756_at	AT1G61370	S-locus lectin protein kinase family protein	6.01	6.7e-06	0.999617	0.999892	122		264756_at	AT1G61370	S-locus lectin protein kinase family protein	12.25	0	0	P	P	P	A	A	A
235	249817_at	AT5G23820	MD-2-related lipid recognition domain-containing protein / ML domain-containing protein	5.99	0.000619893	0.990126	0.997214	467		249817_at	AT5G23820	MD-2-related lipid recognition domain-containing protein / ML domain-containing protein	4.09	0.003	0.006	P	P	P	P	P	P
238	247640_at	AT5G60610	F-box family protein	5.98	9.38e-05	0.997447	0.999282	203		247640_at	AT5G60610	F-box family protein	8.33	0	0	P	P	P	A	A	A
237	251770_at	AT3G55970	oxidoreductase, 2OG-Fe(II) oxygenase family protein	5.98	0.00201379	0.977155	0.993514	25		251770_at	AT3G55970	oxidoreductase, 2OG-Fe(II) oxygenase family protein	41.25	0	0	P	P	P	A	A	A
239	253195_at	AT4G35420	dihydroflavonol 4-reductase family / dihydrokaempferol 4-reductase family	5.95	3.56e-08	0.999991	0.999998	580		253195_at	AT4G35420	dihydroflavonol 4-reductase family / dihydrokaempferol 4-reductase family	3.52	0.005	0.007	P	P	P	A	A	P
240	257548_s_at	AT3G26660;AT3G26620	[AT3G26660, LBD24 (LOB DOMAIN-CONTAINING PROTEIN 24)];[AT3G26620, LBD23 (LOB DOMAIN-CONTAINING PROTEIN 23)]	5.91	7.42e-06	0.999588	0.999884	381		257548_s_at	AT3G26660;AT3G26620	[AT3G26660, LOB domain protein, putative / lateral organ boundaries domain protein, putative (LBD24)];[AT3G26620, LOB domain protein, putative / lateral organ boundaries domain protein, putative (LBD23)]	4.82	0.021	0.015	P	P	P	A	A	A
242	264052_at	AT2G22330	CYP79B3 (cytochrome P450, family 79, subfamily B, polypeptide 3); oxygen binding	5.86	1.99e-05	0.999163	0.999765	162		264052_at	AT2G22330	CYP79B3 (cytochrome P450, family 79, subfamily B, polypeptide 3); oxygen binding	9.8	0.001	0.003	P	P	P	P	P	P
245	248867_at	AT5G46830	basic helix-loop-helix (bHLH) family protein	5.83	1.49e-06	0.99987	0.999964	388		248867_at	AT5G46830	basic helix-loop-helix (bHLH) family protein	4.79	0.032	0.019	P	P	P	P	P	A
244	256461_s_at	AT1G36280;AT4G18440	[AT1G36280, adenylosuccinate lyase, putative / adenylosuccinase, putative];[AT4G18440, adenylosuccinate lyase, putative / adenylosuccinase, putative]	5.83	6.12e-05	0.998122	0.999472	587		256461_s_at	AT1G36280;AT4G18440	[AT1G36280, adenylosuccinate lyase, putative / adenylosuccinase, putative];[AT4G18440, adenylosuccinate lyase, putative / adenylosuccinase, putative]	3.47	0	0	P	P	P	P	P	P
246	264251_at	AT1G09190	pentatricopeptide (PPR) repeat-containing protein	5.82	1.1e-07	0.99998	0.999994	448		264251_at	AT1G09190	pentatricopeptide (PPR) repeat-containing protein	4.18	0	0	P	P	P	A	A	A
247	254474_at	AT4G20390	integral membrane family protein	5.81	0.000137152	0.996647	0.999057	1112		254474_at	AT4G20390	integral membrane family protein	2.31	0.011	0.01	P	P	P	P	A	P
248	258910_at	AT3G06480	DEAD box RNA helicase, putative	5.79	5.92e-09	0.999998	0.999999	504		258910_at	AT3G06480	DEAD box RNA helicase, putative	3.86	0.003	0.006	P	P	P	P	P	P
250	249320_at	AT5G40910	disease resistance protein (TIR-NBS-LRR class), putative	5.78	4.68e-07	0.999944	0.999984	216		249320_at	AT5G40910	disease resistance protein (TIR-NBS-LRR class), putative	8.08	0.005	0.007	P	P	P	P	P	P
249	264271_at	AT1G60270	pseudogene, glycosyl hydrolase family 1, contains Pfam PF00232 : Glycosyl hydrolase family 1 domain; TIGRFAM TIGR01233: 6-phospho-beta-galactosidase; similar to hydroxyisourate hydrolase (GI:19569603) (Glycine max); blastp match of 57% identity and 2.8e-127 P-value to GP|12746303|gb|AAK07429.1|AF321287_1|AF321287 beta-glucosidase {Musa acuminata}	5.78	0.000197363	0.995648	0.998775	293		264271_at	AT1G60270	pseudogene, glycosyl hydrolase family 1	5.85	0.003	0.006	P	P	P	P	P	P
251	266196_at	AT2G39110	protein kinase, putative	5.77	2.97e-05	0.998883	0.999686	548		266196_at	AT2G39110	protein kinase, putative	3.63	0	0	P	P	P	A	A	A
252	254996_at	AT4G10390	protein kinase family protein	5.76	0.0122625	0.918578	0.976453	59		254996_at	AT4G10390	protein kinase family protein	22.52	0	0	P	P	P	P	P	P
257	246884_at	AT5G26220	ChaC-like family protein	5.67	0.00446436	0.959895	0.988539	247		246884_at	AT5G26220	ChaC-like family protein	7	0.022	0.015	P	P	P	P	P	P
256	259902_at	AT1G74170	protein binding	5.67	3.63e-06	0.999753	0.999931	155		259902_at	AT1G74170	leucine-rich repeat family protein	10.2	0.001	0.003	P	P	P	A	P	M
258	257783_at	AT3G26950	binding	5.66	3.07e-08	0.999992	0.999998	1399		257783_at	AT3G26950	similar to Os11g0507400 [Oryza sativa (japonica cultivar-group)] (GB:NP_001067953.1)	2.01	0.015	0.012	P	P	P	P	P	P
259	266419_at	AT2G38760	ANNAT3 (ANNEXIN ARABIDOPSIS 3); calcium ion binding / calcium-dependent phospholipid binding	5.64	0.0040602	0.962489	0.98929	1041		266419_at	AT2G38760	ANNAT3 (ANNEXIN 3, ANNEXIN ARABIDOPSIS 3); calcium ion binding / calcium-dependent phospholipid binding	2.4	0	0	P	P	P	P	A	P
261	254185_at	AT4G23990	ATCSLG3 (Cellulose synthase-like G3); transferase/ transferase, transferring glycosyl groups	5.6	0.00106379	0.985487	0.995895	689		254185_at	AT4G23990	ATCSLG3 (Cellulose synthase-like G3); transferase/ transferase, transferring glycosyl groups	3.11	0.039	0.021	P	P	P	A	A	A
263	264270_at	no_match	no_match	5.58	7.21e-07	0.999923	0.999978	398		264270_at	no_match	no_match	4.69	0.003	0.006	P	P	P	P	P	P
264	262147_at	AT1G52570	PLDALPHA2 (PHOSPHLIPASE D ALPHA 2); phospholipase D	5.57	3.76e-06	0.999747	0.999929	512		262147_at	AT1G52570	PLDALPHA2 (PHOSPHLIPASE D ALPHA 2); phospholipase D	3.82	0.002	0.005	P	P	P	P	A	A
266	254967_at	AT4G10410	similar to F-box family protein [Arabidopsis thaliana] (TAIR:AT4G10400.2); similar to F-box family protein [Arabidopsis thaliana] (TAIR:AT4G10400.1); similar to unnamed protein product [Vitis vinifera] (GB:CAO63569.1); contains domain SSF52058 (SSF52058)	5.56	2.2e-05	0.9991	0.999747	325		254967_at	AT4G10410	similar to F-box family protein [Arabidopsis thaliana] (TAIR:AT4G10400.2); similar to Cyclin-like F-box [Medicago truncatula] (GB:ABE93480.1); similar to Cyclin-like F-box; FBD [Medicago truncatula] (GB:ABE85215.1); contains domain no description (G3D.3.80.10.10); contains domain RNI-like (SSF52047)	5.37	0	0	P	P	P	A	A	A
265	261033_at	AT1G17380	JAZ5/TIFY11A (JASMONATE-ZIM-DOMAIN PROTEIN 5)	5.56	0.00221379	0.975569	0.993059	39		261033_at	AT1G17380	similar to unknown protein [Arabidopsis thaliana] (TAIR:AT1G72450.1); similar to PnFL-2 [Ipomoea nil] (GB:AAG49896.1); similar to Os07g0615200 [Oryza sativa (japonica cultivar-group)] (GB:NP_001060268.1); similar to Os03g0402800 [Oryza sativa (japonica cultivar-group)] (GB:NP_001050322.1); contains InterPro domain ZIM; (InterPro:IPR010399)	29.28	0.001	0.003	P	P	P	P	P	A
267	247345_at	AT5G63760	IBR domain-containing protein	5.53	7e-07	0.999925	0.999979	558		247345_at	AT5G63760	IBR domain-containing protein	3.6	0.001	0.003	P	P	P	A	A	A
268	252559_at	AT3G46020	RNA-binding protein, putative	5.53	4.63e-09	0.999998	0.999999	304		252559_at	AT3G46020	RNA-binding protein, putative	5.73	0	0	P	P	P	A	A	A
269	254529_at	AT4G19540	similar to HCF101 (HIGH-CHLOROPHYLL-FLUORESCENCE 101), ATP binding [Arabidopsis thaliana] (TAIR:AT3G24430.1); similar to putative nucleotide-binding protein [Oryza sativa] (GB:AAL31687.1); contains domain SSF52540 (SSF52540); contains domain PTHR23264 (PTHR23264); contains domain G3DSA:3.40.50.300 (G3DSA:3.40.50.300); contains domain PTHR23264:SF4 (PTHR23264:SF4)	5.48	1.75e-08	0.999995	0.999999	218		254529_at	AT4G19540	similar to HCF101 (HIGH-CHLOROPHYLL-FLUORESCENCE 101), ATP binding [Arabidopsis thaliana] (TAIR:AT3G24430.1); similar to putative nucleotide-binding protein [Oryza sativa] (GB:AAL31687.1); contains domain NUCLEOTIDE-BINDING PROTEIN NBP35(YEAST)-RELATED (PTHR23264); contains domain no description (G3D.3.40.50.300); contains domain P-loop containing nucleoside triphosphate hydrolases (SSF52540); co…	8.05	0.001	0.003	P	P	P	P	A	A
270	256141_at	AT1G48640	lysine and histidine specific transporter, putative	5.44	0.0052899	0.954808	0.987063	1078		256141_at	AT1G48640	lysine and histidine specific transporter, putative	2.34	0.003	0.006	P	P	P	A	A	A
271	258174_at	AT3G21470	pentatricopeptide (PPR) repeat-containing protein	5.41	5.68e-05	0.99822	0.9995	612		258174_at	AT3G21470	pentatricopeptide (PPR) repeat-containing protein	3.37	0.001	0.003	P	P	P	A	A	A
272	260955_at	AT1G06000	UDP-glucoronosyl/UDP-glucosyl transferase family protein	5.4	5.43e-05	0.998277	0.999516	230		260955_at	AT1G06000	UDP-glucoronosyl/UDP-glucosyl transferase family protein	7.69	0	0	P	P	P	P	P	P
273	258770_at	AT3G10830	unknown protein	5.39	0.00360556	0.965503	0.990161	1151		258770_at	AT3G10830	unknown protein	2.25	0.01	0.01	P	P	P	A	A	P
274	258227_at	AT3G15620	UVR3 (UV REPAIR DEFECTIVE 4)	5.34	0.000269889	0.994553	0.998466	262		258227_at	AT3G15620	UVR3 (UV REPAIR DEFECTIVE 4)	6.65	0.001	0.003	P	P	P	A	P	A
275	253012_at	AT4G37900	glycine-rich protein	5.33	0.00308738	0.969084	0.991194	66		253012_at	AT4G37900	glycine-rich protein	19.95	0.001	0.003	P	P	P	A	A	A
276	252990_at	AT4G38440	similar to hypothetical protein [Vitis vinifera] (GB:CAN83259.1); similar to hypothetical protein [Oryza sativa (japonica cultivar-group)] (GB:BAD61853.1); similar to hypothetical protein OsI_022655 [Oryza sativa (indica cultivar-group)] (GB:EAZ01423.1); contains InterPro domain RNA polymerase II-associated protein 1, N-terminal (InterPro:IPR013930); contains InterPro domain RNA polymerase II-ass…	5.31	7.19e-06	0.999597	0.999887	575		252990_at	AT4G38440	similar to Os06g0574400 [Oryza sativa (japonica cultivar-group)] (GB:NP_001057925.1); similar to hypothetical protein [Oryza sativa (japonica cultivar-group)] (GB:BAD61853.1); contains domain ARM repeat (SSF48371); contains domain FAMILY NOT NAMED (PTHR21483); contains domain SUBFAMILY NOT NAMED (PTHR21483:SF11)	3.54	0.001	0.003	P	P	P	P	A	A
277	251482_s_at	AT3G59750;AT3G59740	[AT3G59750, receptor lectin kinase, putative];[AT3G59740, receptor lectin kinase 3 (lecRK3)]	5.3	0.000314021	0.993929	0.99829	1065		251482_s_at	AT3G59750;AT3G59740	[AT3G59750, receptor lectin kinase, putative];[AT3G59740, receptor lectin kinase 3 (lecRK3)]	2.36	0.021	0.015	P	P	P	A	A	A
278	260399_at	AT1G72520	lipoxygenase, putative	5.29	0.00368365	0.964978	0.99001	73		260399_at	AT1G72520	lipoxygenase, putative	18.93	0	0	P	P	P	P	P	A
280	261800_at	AT1G30490	PHV (PHAVOLUTA); DNA binding / transcription factor	5.28	1.38e-08	0.999996	0.999999	465		261800_at	AT1G30490	PHV (PHAVOLUTA); DNA binding / transcription factor	4.11	0.022	0.015	P	P	P	P	P	P
281	258330_at	AT3G16130	ATROPGEF13/ROPGEF13 (KINASE PARTNER PROTEIN-LIKE); Rho guanyl-nucleotide exchange factor/	5.26	8.63e-05	0.997596	0.999324	492		258330_at	AT3G16130	ATROPGEF13/ROPGEF13 (KINASE PARTNER PROTEIN-LIKE); Rho guanyl-nucleotide exchange factor	3.94	0.004	0.007	P	P	P	A	A	A
282	260743_at	no_match	no_match	5.26	0.000249768	0.994847	0.99855	425		260743_at	AT1G15040	glutamine amidotransferase-related	4.44	0	0	P	P	P	A	A	A
283	260298_at	AT1G80320	oxidoreductase, 2OG-Fe(II) oxygenase family protein	5.25	0.000439779	0.992275	0.997822	601		260298_at	AT1G80320;AT1G80325	[AT1G80320, oxidoreductase, 2OG-Fe(II) oxygenase family protein]	3.41	0.006	0.008	P	P	P	A	A	A
287	253034_at	AT4G38230	CPK26 (calcium-dependent protein kinase 26); calmodulin-dependent protein kinase/ kinase	5.23	0.000212851	0.995405	0.998707	1356		253034_at	AT4G38230	CPK26 (calcium-dependent protein kinase 26); calcium- and calmodulin-dependent protein kinase/ kinase	2.04	0.005	0.007	P	P	P	A	A	A
290	264311_at	AT1G70400	similar to EMB1220 (EMBRYO DEFECTIVE 1220) [Arabidopsis thaliana] (TAIR:AT1G60170.1); similar to Pre-mRNA processing ribonucleoprotein, binding region; NOSIC [Medicago truncatula] (GB:ABN06098.1); contains InterPro domain NOSIC (InterPro:IPR012976)	5.21	0.000322958	0.993806	0.998255	344		264311_at	AT1G70400	similar to EMB1220 (EMBRYO DEFECTIVE 1220) [Arabidopsis thaliana] (TAIR:AT1G60170.1); similar to Os04g0555400 [Oryza sativa (japonica cultivar-group)] (GB:NP_001053516.1); similar to Os07g0141600 [Oryza sativa (japonica cultivar-group)] (GB:NP_001058865.1); similar to mRNA splicing factor PRP31 (ISS) [Ostreococcus tauri] (GB:CAL52360.1); contains InterPro domain NOSIC; (InterPro:IPR012976)	5.11	0.011	0.01	P	P	P	A	A	A
291	265761_at	AT2G01330	transducin family protein / WD-40 repeat family protein	5.19	3.3e-08	0.999992	0.999998	240		265761_at	AT2G01330	transducin family protein / WD-40 repeat family protein	7.29	0.001	0.003	P	P	P	A	A	A
292	264176_at	AT1G02110	proline-rich family protein	5.16	6.4e-09	0.999997	0.999999	299		264176_at	AT1G02110	proline-rich family protein	5.8	0	0	P	P	P	P	P	P
293	252575_at	AT3G45440	lectin protein kinase family protein	5.14	0.000190267	0.99576	0.998807	530		252575_at	AT3G45440	lectin protein kinase family protein	3.69	0.005	0.007	P	P	P	A	A	A
296	250039_at	AT5G18370	disease resistance protein (TIR-NBS-LRR class), putative	5.12	6.76e-05	0.997983	0.999433	101		250039_at	AT5G18370	disease resistance protein (TIR-NBS-LRR class), putative	14.1	0.001	0.003	P	P	P	A	A	A
297	262350_at	AT2G48150	ATGPX4 (GLUTATHIONE PEROXIDASE 4); glutathione peroxidase	5.11	0.000586508	0.990509	0.997322	1204		262350_at	AT2G48150	ATGPX4 (GLUTATHIONE PEROXIDASE 4); glutathione peroxidase	2.19	0.005	0.007	P	P	P	A	A	A
298	261191_at	AT1G32900	starch synthase, putative	5.08	4.55e-06	0.99971	0.999919	1248		261191_at	AT1G32900	starch synthase, putative	2.15	0.014	0.012	P	P	P	P	P	P
299	255419_at	AT4G03230	S-locus lectin protein kinase family protein	5.07	0.000133612	0.99671	0.999075	561		255419_at	AT4G03230	S-locus lectin protein kinase family protein	3.58	0.004	0.007	P	P	P	A	A	A
300	258392_at	AT3G15400	ATA20 (Arabidopsis thaliana anther 20)	5.06	6.82e-09	0.999997	0.999999	660		258392_at	AT3G15400	ATA20 (Arabidopsis thaliana anther 20)	3.2	0.006	0.008	P	P	P	A	P	P
301	265688_at	AT2G24300	calmodulin-binding protein	5.05	4.16e-05	0.998575	0.9996	678		265688_at	AT2G24300	calmodulin-binding protein	3.14	0.001	0.003	P	P	P	A	A	A
302	257245_at	AT3G24110	calcium-binding EF hand family protein	5.04	0.00027136	0.994532	0.99846	446		257245_at	AT3G24110	calcium-binding EF hand family protein	4.2	0.016	0.013	P	P	P	P	A	P
303	250601_at	AT5G07810	SNF2 domain-containing protein / helicase domain-containing protein / HNH endonuclease domain-containing protein	5.02	7.34e-06	0.999591	0.999885	863		250601_at	AT5G07810	SNF2 domain-containing protein / helicase domain-containing protein / HNH endonuclease domain-containing protein	2.68	0.014	0.012	P	A	P	A	A	A
304	245989_s_at	AT5G20620	UBQ4 (ubiquitin 4); protein binding	5.01	3.52e-08	0.999991	0.999998	424		245989_s_at	AT5G20620	UBQ4 (ubiquitin 4); protein binding	4.44	0	0	P	P	P	P	P	P
305	262085_at	AT1G56060	similar to unknown protein [Arabidopsis thaliana] (TAIR:AT2G32190.1); similar to unnamed protein product [Vitis vinifera] (GB:CAO68639.1); contains domain PD188784 (PD188784)	5	1.32e-05	0.999375	0.999825	160		262085_at	AT1G56060	similar to unknown protein [Arabidopsis thaliana] (TAIR:AT2G32190.1); similar to conserved hypothetical protein [Medicago truncatula] (GB:ABD32591.1)	9.83	0.002	0.005	P	P	P	P	A	A
307	249965_at	AT5G19020	pentatricopeptide (PPR) repeat-containing protein	4.99	3.1e-05	0.998846	0.999676	762		249965_at	AT5G19020	pentatricopeptide (PPR) repeat-containing protein	2.92	0.032	0.019	M	P	P	A	A	A
306	250370_at	AT5G11430	transcription elongation factor-related	4.99	1.48e-05	0.999324	0.99981	322		250370_at	AT5G11430	transcription elongation factor-related	5.44	0.001	0.003	P	P	P	A	A	P
308	246350_at	AT1G16650	similar to unnamed protein product [Vitis vinifera] (GB:CAO23849.1); contains domain S-adenosyl-L-methionine-dependent methyltransferases (SSF53335); contains domain CGI-41 METHYLTRANSFERASE (PTHR12496)	4.98	4.97e-08	0.999989	0.999997	470		246350_at	AT1G16650	similar to Os12g0610500 [Oryza sativa (japonica cultivar-group)] (GB:NP_001067247.1); similar to PREDICTED: similar to CG2906-PB, isoform B [Apis mellifera] (GB:XP_394150.3); contains InterPro domain SAM (and some other nucleotide) binding motif; (InterPro:IPR000051)	4.09	0.001	0.003	P	P	P	A	A	A
309	255408_at	AT4G03490	protein binding	4.97	1.36e-05	0.999364	0.999821	1046		255408_at	AT4G03490	protein binding	2.39	0.015	0.012	P	P	P	A	A	A
311	249223_at	AT5G42120	lectin protein kinase family protein	4.95	0.000182697	0.995882	0.998841	207		249223_at	AT5G42120	lectin protein kinase family protein	8.23	0	0	P	P	P	A	A	A
312	262637_at	AT1G06640	2-oxoglutarate-dependent dioxygenase, putative	4.95	0.0021077	0.976405	0.993299	719		262637_at	AT1G06640	2-oxoglutarate-dependent dioxygenase, putative	3.03	0.002	0.005	P	P	P	P	P	P
315	246478_at	AT5G15980	pentatricopeptide (PPR) repeat-containing protein	4.92	8.47e-06	0.999547	0.999873	387		246478_at	AT5G15980	pentatricopeptide (PPR) repeat-containing protein	4.79	0.025	0.016	P	P	P	P	P	P
317	266439_s_at	AT2G43200	dehydration-responsive family protein	4.9	1.07e-07	0.99998	0.999995	592		266439_s_at	AT2G43200	dehydration-responsive family protein	3.44	0.047	0.024	P	P	P	P	P	P
321	257277_at	AT3G14470	disease resistance protein (NBS-LRR class), putative	4.88	0.000278453	0.99443	0.998432	361		257277_at	AT3G14470	disease resistance protein (NBS-LRR class), putative	5	0.007	0.008	P	P	P	P	P	P
319	263031_at	AT1G24070	ATCSLA10 (Cellulose synthase-like A10); transferase, transferring glycosyl groups	4.88	0.00390444	0.963509	0.989585	333		263031_at	AT1G24070	ATCSLA10 (Cellulose synthase-like A10); transferase, transferring glycosyl groups	5.3	0.038	0.021	P	P	P	P	P	P
325	254546_at	AT4G19850	ATPP2-A2 (Arabidopsis thaliana phloem protein 2-A2); carbohydrate binding	4.85	3.54e-05	0.998733	0.999644	907		254546_at	AT4G19850	ATPP2-A2 (Arabidopsis thaliana phloem protein 2-A2)	2.59	0	0	M	P	P	A	A	A
323	260464_at	AT1G10920	LOV1; ATP binding / protein binding	4.85	1.61e-05	0.999279	0.999798	406		260464_at	AT1G10920	disease resistance protein (CC-NBS-LRR class), putative	4.57	0.001	0.003	P	P	P	P	A	P
328	259507_at	AT1G43910	AAA-type ATPase family protein	4.81	0.000901517	0.987101	0.996354	131		259507_at	AT1G43910	AAA-type ATPase family protein	11.59	0.011	0.01	P	P	P	A	A	A
329	251844_at	AT3G54630	similar to kinetochore protein [Capsella rubella] (GB:BAF63163.1); similar to kinetochore protein [Olimarabidopsis pumila] (GB:BAF63394.1); similar to kinetochore protein [Olimarabidopsis pumila] (GB:BAF63395.1); contains InterPro domain HEC/Ndc80p (InterPro:IPR005550)	4.79	2.83e-05	0.99892	0.999697	271		251844_at	AT3G54625;AT3G54630	[AT3G54630, similar to unknown protein [Arabidopsis thaliana] (TAIR:AT5G27330.1); similar to HEC/Ndc80p [Medicago truncatula] (GB:ABE93729.1); contains InterPro domain HEC/Ndc80p; (InterPro:IPR005550)]	6.4	0.001	0.003	P	P	P	A	A	A
331	249454_at	AT5G39520	similar to unknown protein [Arabidopsis thaliana] (TAIR:AT5G39530.1); similar to unnamed protein product [Vitis vinifera] (GB:CAO15021.1)	4.78	8.68e-06	0.999539	0.99987	157		249454_at	AT5G39520	similar to unknown protein [Arabidopsis thaliana] (TAIR:AT5G39530.1); similar to hypothetical protein MtrDRAFT_AC119412g1v1 [Medicago truncatula] (GB:ABE86761.1)	10.12	0.011	0.01	P	P	P	A	A	A
332	252339_at	AT3G48900	nuclease	4.76	0.000317498	0.993881	0.998277	888		252339_at	AT3G48910	chromatin binding	2.63	0.015	0.012	P	P	P	A	A	A
333	261713_at	AT1G32640	ATMYC2 (JASMONATE INSENSITIVE 1); DNA binding / transcription factor	4.72	0.0014542	0.98187	0.994864	213		261713_at	AT1G32640	ATMYC2 (JASMONATE INSENSITIVE 1); DNA binding / transcription factor	8.18	0.01	0.01	P	P	P	P	P	P
336	265106_s_at	AT1G62590;AT1G63330	[AT1G62590, pentatricopeptide (PPR) repeat-containing protein];[AT1G63330, pentatricopeptide (PPR) repeat-containing protein]	4.67	2.98e-09	0.999999	1	539		265106_s_at	AT1G62590;AT1G63330	[AT1G62590, pentatricopeptide (PPR) repeat-containing protein];[AT1G63330, pentatricopeptide (PPR) repeat-containing protein]	3.66	0.01	0.01	P	P	P	A	A	A
338	267425_at	AT2G34810	FAD-binding domain-containing protein	4.66	0.000420715	0.992516	0.99789	763		267425_at	AT2G34810	FAD-binding domain-containing protein	2.91	0.035	0.02	P	P	P	P	P	P
339	256976_at	AT3G21020	transposable element gene	4.65	0.00054928	0.990944	0.997445	442		256976_at	AT3G21020	copia-like retrotransposon family	4.32	0.003	0.006	P	P	P	A	A	A
340	258408_at	AT3G17630	ATCHX19 (CATION/H+ EXCHANGER 19); monovalent cation:proton antiporter	4.65	1.99e-05	0.999161	0.999764	714		258408_at	AT3G17630	ATCHX19 (CATION/H+ EXCHANGER 19); monovalent cation:proton antiporter	3.04	0.008	0.009	P	P	P	A	A	P
341	248184_at	AT5G54050	DC1 domain-containing protein	4.64	0.00291425	0.97032	0.991551	208		248184_at	AT5G54050	DC1 domain-containing protein	8.23	0.046	0.024	P	P	P	A	A	A
342	248788_at	AT5G47430	similar to unknown protein [Arabidopsis thaliana] (TAIR:AT4G17410.1); similar to hypothetical protein 31.t00039 [Brassica oleracea] (GB:ABD65123.1); similar to hypothetical protein [Vitis vinifera] (GB:CAN68806.1); similar to hypothetical protein 24.t00020 [Brassica oleracea] (GB:ABD64942.1); contains InterPro domain DWNN domain (InterPro:IPR014891); contains InterPro domain Zinc finger, RING/FYV…	4.62	6.24e-08	0.999987	0.999996	642		248788_at	AT5G47430	similar to unknown protein [Arabidopsis thaliana] (TAIR:AT4G17410.1); similar to hypothetical protein 31.t00039 [Brassica oleracea] (GB:ABD65123.1); similar to Zinc finger, RING-type; Zinc finger, CCHC-type [Medicago truncatula] (GB:ABE84222.1); similar to hypothetical protein 24.t00020 [Brassica oleracea] (GB:ABD64942.1); contains domain RING/U-box (SSF57850); contains domain Retrovirus zinc fin…	3.26	0.002	0.005	P	P	P	P	P	P
344	257847_at	AT3G13020	hAT dimerisation domain-containing protein	4.62	7.42e-05	0.997842	0.999394	225		257847_at	AT3G13020	hAT dimerisation domain-containing protein	7.87	0.002	0.005	P	P	P	A	A	A
343	263032_at	AT1G23850	similar to unknown protein [Arabidopsis thaliana] (TAIR:AT1G23840.1); similar to hypothetical protein [Vitis vinifera] (GB:CAN74577.1)	4.62	0.000112075	0.9971	0.999185	177		263032_at	AT1G23850	similar to unknown protein [Arabidopsis thaliana] (TAIR:AT1G23840.1)	9.4	0	0	P	P	P	A	P	A
345	259689_x_at	AT1G63130	pentatricopeptide (PPR) repeat-containing protein	4.59	1.21e-07	0.999979	0.999994	172		259689_x_at	AT1G63130	pentatricopeptide (PPR) repeat-containing protein	9.53	0	0	P	P	P	P	P	P
346	249904_at	AT5G22700	F-box family protein	4.58	6.02e-07	0.999932	0.999981	951		249904_at	AT5G22700	F-box family protein	2.53	0.028	0.017	P	P	P	P	P	P
347	249058_at	AT5G44510	disease resistance protein (TIR-NBS-LRR class), putative	4.57	3.29e-07	0.999956	0.999988	404		249058_at	AT5G44510	disease resistance protein (TIR-NBS-LRR class), putative	4.61	0.007	0.008	P	P	P	P	A	A
349	253697_at	AT4G29700	type I phosphodiesterase/nucleotide pyrophosphatase family protein	4.53	0.000261946	0.994669	0.998499	563		253697_at	AT4G29700	type I phosphodiesterase/nucleotide pyrophosphatase family protein	3.57	0.034	0.019	P	P	P	P	P	P
350	260342_at	no_match	no_match	4.53	0.000313117	0.993942	0.998294	638		260342_at	no_match	no_match	3.27	0	0	P	P	P	A	A	A
351	246344_at	AT3G56730	similar to unknown protein [Arabidopsis thaliana] (TAIR:AT3G62050.1); similar to unnamed protein product [Vitis vinifera] (GB:CAO17351.1); contains InterPro domain Protein of unknown function DUF537 (InterPro:IPR007491)	4.51	2.48e-07	0.999964	0.99999	996		246344_at	AT3G56730	similar to unknown protein [Arabidopsis thaliana] (TAIR:AT3G62050.1); similar to Os07g0637200 [Oryza sativa (japonica cultivar-group)] (GB:NP_001060400.1); contains InterPro domain Protein of unknown function DUF537; (InterPro:IPR007491)	2.46	0.006	0.008	P	P	P	P	A	A
352	253203_at	AT4G34710	ADC2 (ARGININE DECARBOXYLASE 2)	4.51	0.00118016	0.984373	0.995578	269		253203_at	AT4G34710	ADC2 (ARGININE DECARBOXYLASE 2)	6.43	0.01	0.01	P	P	P	P	P	P
354	253492_at	AT4G31810	enoyl-CoA hydratase/isomerase family protein	4.5	8.62e-06	0.999541	0.999871	1043		253492_at	AT4G31810	enoyl-CoA hydratase/isomerase family protein	2.39	0.005	0.007	P	P	P	A	A	A
355	254230_at	AT4G23660	ATPPT1 (ARABIDOPSIS THALIANA POLYPRENYLTRANSFERASE 1); 4-hydroxybenzoate nonaprenyltransferase	4.49	1.28e-06	0.999883	0.999967	978		254230_at	AT4G23660	ATPPT1 (Arabidopsis thaliana polyprenyltransferase 1); prenyltransferase	2.48	0.01	0.01	P	P	P	P	P	P
356	254968_at	AT4G10420	similar to F-box family protein [Arabidopsis thaliana] (TAIR:AT4G10400.2); similar to F-box family protein [Arabidopsis thaliana] (TAIR:AT4G10400.1); similar to hypothetical protein [Vitis vinifera] (GB:CAN74740.1); contains InterPro domain Leucine-rich repeat 2 (InterPro:IPR013101)	4.49	0.000240652	0.994983	0.998588	166		254968_at	AT4G10420	similar to F-box family protein [Arabidopsis thaliana] (TAIR:AT4G10400.2); similar to conserved hypothetical protein [Medicago truncatula] (GB:ABE81497.1); similar to Cyclin-like F-box; FBD [Medicago truncatula] (GB:ABE80758.1); contains InterPro domain Leucine-rich repeat 2; (InterPro:IPR013101)	9.68	0	0	P	P	P	A	A	A
359	267420_at	AT2G35030	pentatricopeptide (PPR) repeat-containing protein	4.47	5.46e-05	0.99827	0.999514	573		267420_at	AT2G35030	pentatricopeptide (PPR) repeat-containing protein	3.55	0.011	0.01	P	P	P	A	A	A
365	249051_at	AT5G44390	FAD-binding domain-containing protein	4.4	0.00100652	0.986048	0.996055	234		249051_at	AT5G44390	FAD-binding domain-containing protein	7.53	0	0	P	P	P	A	A	P
366	257979_at	AT3G20730	pentatricopeptide (PPR) repeat-containing protein	4.4	0.000108265	0.997171	0.999205	914		257979_at	AT3G20730	pentatricopeptide (PPR) repeat-containing protein	2.58	0.003	0.006	P	P	P	A	A	A
364	263486_at	AT2G22200	AP2 domain-containing transcription factor	4.4	0.00294365	0.970108	0.99149	188		263486_at	AT2G22200	AP2 domain-containing transcription factor	8.98	0.004	0.007	P	P	P	A	A	A
368	249994_at	AT5G18590	kelch repeat-containing protein	4.38	5.92e-07	0.999933	0.999981	687		249994_at	AT5G18590	kelch repeat-containing protein	3.11	0.005	0.007	P	P	P	P	P	P
369	250148_at	AT5G14530	transducin family protein / WD-40 repeat family protein	4.37	1.71e-08	0.999995	0.999999	294		250148_at	AT5G14530	transducin family protein / WD-40 repeat family protein	5.85	0.003	0.006	P	P	P	P	P	A
371	250242_at	AT5G13620	similar to unknown protein [Arabidopsis thaliana] (TAIR:AT1G49290.1); similar to hypothetical protein [Vitis vinifera] (GB:CAN72326.1)	4.35	4.92e-05	0.998394	0.999549	175		250242_at	AT5G13620	similar to unknown protein [Arabidopsis thaliana] (TAIR:AT1G49290.1); similar to Immunoglobulin/major histocompatibility complex [Medicago truncatula] (GB:ABE88482.1)	9.5	0.006	0.008	P	P	P	A	A	A
370	257013_at	AT3G26920	F-box family protein	4.35	2.7e-05	0.998956	0.999707	602		257013_at	AT3G26920	F-box family protein	3.41	0.004	0.007	P	P	P	A	A	A
372	260597_at	AT1G55915	zinc ion binding	4.33	7.26e-06	0.999594	0.999886	31		260597_at	AT1G55915	zinc ion binding	36.26	0.001	0.003	P	P	P	P	A	A
375	245646_x_at	AT1G25112;AT1G24851;AT1G25025;AT1G25180	[AT1G25112, similar to unknown protein [Arabidopsis thaliana] (TAIR:AT1G25025.1); similar to unknown protein [Arabidopsis thaliana] (TAIR:AT1G25180.1)];[AT1G24851, similar to unknown protein [Arabidopsis thaliana] (TAIR:AT1G25112.1); similar to unknown protein [Arabidopsis thaliana] (TAIR:AT1G25025.1); similar to unknown protein [Arabidopsis thaliana] (TAIR:AT1G25180.1)];[AT1G25025, similar to un…	4.28	0.000327934	0.993738	0.998236	192		245646_x_at	AT1G25112;AT1G24851;AT1G25025;AT1G25180	[AT1G25112, similar to unknown protein [Arabidopsis thaliana] (TAIR:AT1G25025.1); similar to unknown protein [Arabidopsis thaliana] (TAIR:AT1G25180.1); similar to PREDICTED: hypothetical protein [Homo sapiens] (GB:XP_001129546.1)];[AT1G24851, similar to unknown protein [Arabidopsis thaliana] (TAIR:AT1G25112.1); similar to unknown protein [Arabidopsis thaliana] (TAIR:AT1G25025.1); similar to unkno…	8.79	0.005	0.007	P	P	P	A	A	A
380	259878_at	AT1G76790	O-methyltransferase family 2 protein	4.21	0.00687225	0.945691	0.984408	12		259878_at	AT1G76790	O-methyltransferase family 2 protein	73.79	0	0	P	P	P	A	P	A
381	254100_at	AT4G25020	KOW domain-containing protein / D111/G-patch domain-containing protein	4.19	4.37e-06	0.999718	0.999921	1404		254100_at	AT4G25020	KOW domain-containing protein / D111/G-patch domain-containing protein	2.01	0.01	0.01	P	P	P	A	P	A
382	262770_at	AT1G13190	RNA recognition motif (RRM)-containing protein	4.19	3.91e-07	0.99995	0.999986	499		262770_at	AT1G13190	RNA recognition motif (RRM)-containing protein	3.88	0	0	P	P	P	P	P	P
383	263823_s_at	AT2G40340;AT2G40350	[AT2G40340, AP2 domain-containing transcription factor, putative (DRE2B)];[AT2G40350, DNA binding / transcription factor]	4.19	6.57e-05	0.998024	0.999445	571		263823_s_at	AT2G40340;AT2G40350	[AT2G40340, AP2 domain-containing transcription factor, putative (DRE2B)];[AT2G40350, DNA binding / transcription factor]	3.55	0.042	0.022	P	P	P	A	A	A
385	266958_at	AT2G34630	GPPS/GPS1 (GERANYLPYROPHOSPHATE SYNTHASE); dimethylallyltranstransferase	4.17	1.16e-06	0.999892	0.99997	1044		266958_at	AT2G34630	GPPS (GERANYLPYROPHOSPHATE SYNTHASE); dimethylallyltranstransferase	2.39	0	0	P	P	P	P	P	P
389	246394_at	AT1G58160	jacalin lectin family protein	4.13	0.000406532	0.992697	0.997942	547		246394_at	AT1G58160	jacalin lectin family protein	3.63	0.01	0.01	P	P	P	P	A	P
390	262126_at	AT1G59620	CW9; ATP binding	4.13	1.67e-07	0.999973	0.999992	603		262126_at	AT1G59620	CW9; ATP binding	3.4	0.002	0.005	P	P	P	P	P	P
391	251563_at	AT3G57880	C2 domain-containing protein	4.12	0.00105804	0.985542	0.995911	948		251563_at	AT3G57880	C2 domain-containing protein	2.53	0.039	0.021	P	P	P	P	P	A
395	252428_at	AT3G47660	regulator of chromosome condensation (RCC1) family protein	4.12	0.000186954	0.995813	0.998822	236		252428_at	AT3G47660	regulator of chromosome condensation (RCC1) family protein	7.42	0	0	P	P	P	A	A	A
393	253104_at	AT4G36010	pathogenesis-related thaumatin family protein	4.12	6.2e-05	0.998103	0.999467	104		253104_at	AT4G36010	pathogenesis-related thaumatin family protein	13.82	0.002	0.005	P	P	P	P	P	A
394	258507_at	AT3G06500	beta-fructofuranosidase, putative / invertase, putative / saccharase, putative / beta-fructosidase, putative	4.12	1.56e-05	0.999297	0.999803	241		258507_at	AT3G06500	beta-fructofuranosidase, putative / invertase, putative / saccharase, putative / beta-fructosidase, putative	7.27	0	0	P	P	P	P	P	P
397	255604_at	AT4G01080	similar to unknown protein [Arabidopsis thaliana] (TAIR:AT1G01430.1); similar to unknown protein Cr17 [Brassica napus] (GB:AAX51387.1); contains InterPro domain Protein of unknown function DUF231, plant (InterPro:IPR004253)	4.11	0.00012273	0.996904	0.99913	701		255604_at	AT4G01080	similar to unknown protein [Arabidopsis thaliana] (TAIR:AT1G01430.1); similar to unknown protein Cr17 [Brassica napus] (GB:AAX51387.1); contains InterPro domain Protein of unknown function DUF231, plant; (InterPro:IPR004253)	3.08	0.014	0.012	P	P	P	P	P	P
399	260359_at	AT1G69210	similar to unknown protein [Arabidopsis thaliana] (TAIR:AT1G77122.1); similar to unnamed protein product [Vitis vinifera] (GB:CAO41849.1); contains InterPro domain Protein of unknown function DUF150 (InterPro:IPR003728)	4.1	2.49e-05	0.999015	0.999723	391		260359_at	AT1G69210	similar to unknown protein [Arabidopsis thaliana] (TAIR:AT1G77122.1); similar to Os04g0438300 [Oryza sativa (japonica cultivar-group)] (GB:NP_001052862.1); similar to Os07g0155200 [Oryza sativa (japonica cultivar-group)] (GB:NP_001058919.1); similar to H0315A08.11 [Oryza sativa (indica cultivar-group)] (GB:CAH67581.1); contains InterPro domain Protein of unknown function DUF150; (InterPro:IPR0037…	4.78	0	0	P	P	P	A	P	A
398	265060_at	AT1G52150	ATHB-15 (INCURVATA 4); DNA binding / transcription factor	4.1	2.12e-06	0.999832	0.999953	725		265060_at	AT1G52150	ATHB-15 (INCURVATA 4); DNA binding / transcription factor	3.01	0	0	P	P	P	P	P	P
400	247204_at	AT5G64990	AtRABH1a (Arabidopsis Rab GTPase homolog H1a); GTP binding	4.09	3.63e-05	0.998709	0.999637	397		247204_at	AT5G64990	AtRABH1a (Arabidopsis Rab GTPase homolog H1a); GTP binding	4.69	0	0	P	P	P	A	A	A
402	261095_at	AT1G62930	binding	4.06	1.15e-06	0.999892	0.99997	494		261095_at	AT1G62930	binding; similar to pentatricopeptide (PPR) repeat-containing protein	3.92	0.003	0.006	P	P	P	P	A	P
403	265449_at	AT2G46610	arginine/serine-rich splicing factor, putative	4.06	2.94e-06	0.999788	0.99994	1405		265449_at	AT2G46610	arginine/serine-rich splicing factor, putative	2.01	0.037	0.02	P	P	P	A	A	P
405	266977_at	AT2G39420	esterase/lipase/thioesterase family protein	4.05	3.09e-05	0.99885	0.999677	200		266977_at	AT2G39420	esterase/lipase/thioesterase family protein	8.4	0.001	0.003	P	P	P	P	P	P
411	245244_at	AT1G44350	ILL6 (IAA-leucine resistant (ILR)-like gene 6); metallopeptidase	4.01	0.00025085	0.994831	0.998545	142		245244_at	AT1G44350	ILL6 (IAA-leucine resistant (ILR)-like gene 6); metallopeptidase	11.07	0	0	P	P	P	P	P	P
412	247600_at	AT5G60890	ATMYB34/ATR1/MYB34 (ALTERED TRYPTOPHAN REGULATION, MYB DOMAIN PROTEIN 34); DNA binding / kinase/ transcription activator/ transcription factor	4	0.0029728	0.969899	0.991429	368		247600_at	AT5G60890	ATR1 (ALTERED TRYPTOPHAN REGULATION); DNA binding / kinase/ transcription factor	4.91	0.003	0.006	P	P	P	M	P	A
413	248699_at	AT5G48390	binding	4	0.000260402	0.994691	0.998505	695		248699_at	AT5G48390	tetratricopeptide repeat (TPR)-containing protein	3.09	0.008	0.009	P	P	P	A	A	A
414	259987_at	AT1G75030	ATLP-3 (Arabidopsis thaumatin-like protein 3)	4	5.27e-06	0.999678	0.999909	220		259987_at	AT1G75030	ATLP-3 (Arabidopsis thaumatin-like protein 3)	8	0	0	P	P	P	P	A	M
418	250164_at	AT5G15280	pentatricopeptide (PPR) repeat-containing protein	3.97	4.47e-07	0.999945	0.999985	270		250164_at	AT5G15280	pentatricopeptide (PPR) repeat-containing protein	6.41	0.003	0.006	P	P	P	P	A	A
417	258592_at	AT3G04130	pentatricopeptide (PPR) repeat-containing protein	3.97	0.000277838	0.994439	0.998434	91		258592_at	AT3G04130	pentatricopeptide (PPR) repeat-containing protein	16.02	0	0	P	P	P	A	A	A
419	263972_at	AT2G42760	similar to unnamed protein product [Vitis vinifera] (GB:CAO69913.1)	3.97	0.00241189	0.974039	0.99262	917		263972_at	AT2G42760	similar to unknown protein [Arabidopsis thaliana] (TAIR:AT2G31560.2); similar to conserved hypothetical protein [Medicago truncatula] (GB:ABE80754.1)	2.58	0.007	0.008	P	P	P	P	P	P
416	266283_at	AT2G29210	splicing factor PWI domain-containing protein	3.97	2.69e-09	0.999999	1	873		266283_at	AT2G29210	splicing factor PWI domain-containing protein	2.66	0	0	P	P	P	P	P	P
421	266388_at	AT2G32340	TraB family protein	3.96	0.000429637	0.992402	0.997858	864		266388_at	AT2G32340	TraB family protein	2.68	0.012	0.011	P	P	P	P	M	A
424	246951_at	AT5G04880	pseudogene of ABC transporter family protein	3.94	1.51e-05	0.999314	0.999807	1148		246951_at	AT5G04880	pseudogene of ABC transporter family protein	2.25	0.01	0.01	P	P	P	A	A	P
425	266871_at	AT2G44710	RNA recognition motif (RRM)-containing protein	3.94	6.74e-07	0.999927	0.999979	1351		266871_at	AT2G44710	RNA recognition motif (RRM)-containing protein	2.05	0.007	0.008	P	P	P	P	P	A
427	260098_at	AT1G73320	similar to Expressed protein [Arabidopsis thaliana] (TAIR:AT1G08125.1); similar to unnamed protein product [Vitis vinifera] (GB:CAO62042.1); contains domain SSF53335 (SSF53335); contains domain PTHR14614 (PTHR14614)	3.92	1.2e-05	0.999417	0.999836	326		260098_at	AT1G73320	similar to unknown protein [Arabidopsis thaliana] (TAIR:AT1G08125.1); similar to Os06g0101100 [Oryza sativa (japonica cultivar-group)] (GB:NP_001056528.1); similar to DNA ligase-like [Oryza sativa (japonica cultivar-group)] (GB:BAD22961.1); contains domain no description (G3D.3.40.50.150); contains domain S-adenosyl-L-methionine-dependent methyltransferases (SSF53335); contains domain UNCHARACTER…	5.37	0.005	0.007	P	P	P	P	P	P
429	265118_at	AT1G62660	beta-fructosidase (BFRUCT3) / beta-fructofuranosidase / invertase, vacuolar	3.88	0.000297403	0.994161	0.998356	407		265118_at	AT1G62660	beta-fructosidase (BFRUCT3) / beta-fructofuranosidase / invertase, vacuolar	4.57	0.001	0.003	P	P	P	P	P	P
431	259609_at	AT1G52410	TSA1 (TSK-ASSOCIATING PROTEIN 1); calcium ion binding / protein binding	3.87	0.00767986	0.941292	0.983123	728		259609_at	AT1G52410	TSA1 (TSK-ASSOCIATING PROTEIN 1); calcium ion binding / protein binding	3	0.012	0.011	P	P	P	P	P	P
430	265993_at	AT2G24160	pseudogene, leucine rich repeat protein family, contains leucine rich-repeat domains Pfam:PF00560, INTERPRO:IPR001611; contains some similarity to Cf-4 (Lycopersicon hirsutum) gi|2808683|emb|CAA05268; blastp match of 37% identity and 8.4e-98 P-value to GP|2808683|emb|CAA05268.1||AJ002235 Cf-4 {Lycopersicon hirsutum}	3.87	3.24e-05	0.99881	0.999666	454		265993_at	AT2G24160	pseudogene, leucine rich repeat protein family	4.16	0.028	0.017	P	P	P	P	P	P
432	255857_at	AT1G67080	ABA4 (ABSCISIC ACID (ABA)-DEFICIENT 4); intramolecular oxidoreductase	3.86	0.000560048	0.990817	0.997409	154		255857_at	AT1G67080	similar to unknown protein [Oryza sativa (japonica cultivar-group)] (GB:BAD52477.1)	10.36	0.001	0.003	P	P	P	P	P	P
435	250292_at	AT5G13220	JAS1/JAZ10/TIFY9 (JASMONATE-ZIM-DOMAIN PROTEIN 10)	3.85	0.00992826	0.929738	0.979737	72		250292_at	AT5G13220	similar to unknown protein [Arabidopsis thaliana] (TAIR:AT5G20900.1); similar to P0482D04.10 [Oryza sativa (japonica cultivar-group)] (GB:BAB89663.1); similar to Os04g0395800 [Oryza sativa (japonica cultivar-group)] (GB:NP_001052661.1); similar to Os10g0392400 [Oryza sativa (japonica cultivar-group)] (GB:NP_001064513.1); contains InterPro domain ZIM; (InterPro:IPR010399)	19.36	0.003	0.006	P	P	P	A	A	A
438	249628_at	AT5G37580	protein binding	3.82	5.93e-07	0.999933	0.999981	415		249628_at	AT5G37580	binding / protein binding	4.51	0.008	0.009	P	P	P	A	A	P
441	260425_at	AT1G72440	EDA25 (embryo sac development arrest 25); binding	3.82	5.62e-07	0.999936	0.999982	126		260425_at	AT1G72440	EDA25 (embryo sac development arrest 25)	12.02	0.002	0.005	P	P	P	P	P	P
439	265285_at	AT2G20410	activating signal cointegrator-related	3.82	1.46e-05	0.99933	0.999812	605		265285_at	AT2G20410	activating signal cointegrator-related	3.39	0.002	0.005	P	P	P	M	P	P
446	254442_at	AT4G21060	galactosyltransferase family protein	3.8	1.43e-05	0.999339	0.999814	258		254442_at	AT4G21060	galactosyltransferase family protein	6.71	0	0	P	P	P	P	P	P
449	255009_at	AT4G10070	KH domain-containing protein	3.79	2.64e-06	0.999804	0.999945	302		255009_at	AT4G10070	KH domain-containing protein	5.75	0.001	0.003	P	P	P	P	M	M
452	247643_at	AT5G60450	ARF4 (AUXIN RESPONSE FACTOR 4); transcription factor	3.75	1.42e-05	0.999342	0.999815	532		247643_at	AT5G60450	ARF4 (AUXIN RESPONSE FACTOR 4); transcription factor	3.68	0.004	0.007	P	P	P	P	P	P
454	258506_at	AT3G06520	agenet domain-containing protein	3.74	0.00011226	0.997096	0.999184	267		258506_at	AT3G06520	agenet domain-containing protein	6.44	0.004	0.007	P	P	P	P	A	A
455	260565_at	AT2G43800	formin homology 2 domain-containing protein / FH2 domain-containing protein	3.74	3.36e-06	0.999767	0.999935	290		260565_at	AT2G43800	formin homology 2 domain-containing protein / FH2 domain-containing protein	5.93	0.017	0.013	P	P	P	P	A	A
456	262385_at	AT1G72960	root hair defective 3 GTP-binding (RHD3) family protein	3.73	0.000321967	0.99382	0.998259	560		262385_at	AT1G72960	root hair defective 3 GTP-binding (RHD3) family protein	3.58	0	0	P	P	P	A	A	A
457	249713_at	no_match	no_match	3.71	0.00015589	0.996325	0.998966	443		249713_at	no_match	no_match	4.32	0	0	P	P	P	A	A	A
459	260146_at	AT1G52770	phototropic-responsive NPH3 family protein	3.7	2.41e-07	0.999965	0.99999	58		260146_at	AT1G52770	phototropic-responsive NPH3 family protein	23.75	0	0	P	P	P	P	A	A
464	259746_at	AT1G71060	pentatricopeptide (PPR) repeat-containing protein	3.69	3.8e-05	0.998665	0.999625	286		259746_at	AT1G71060	pentatricopeptide (PPR) repeat-containing protein	6.05	0	0	P	P	P	A	A	A
468	253137_at	AT4G35500	protein kinase family protein	3.67	0.000122698	0.996905	0.99913	585		253137_at	AT4G35500	protein kinase family protein	3.48	0	0	P	P	P	A	A	A
469	257904_at	AT3G28470	AtMYB35 (myb domain protein 35); DNA binding / transcription factor	3.67	0.00332945	0.96739	0.990706	830		257904_at	AT3G28470	AtMYB35 (myb domain protein 35); DNA binding / transcription factor	2.74	0.032	0.019	P	P	P	A	A	A
470	248028_at	AT5G55620	similar to unknown protein [Arabidopsis thaliana] (TAIR:AT3G09950.1); similar to unnamed protein product [Vitis vinifera] (GB:CAO39940.1)	3.66	1.08e-05	0.99946	0.999848	1027		248028_at	AT5G55620	similar to unknown protein [Arabidopsis thaliana] (TAIR:AT3G09950.1); similar to Os06g0523300 [Oryza sativa (japonica cultivar-group)] (GB:NP_001057752.1); similar to unknown protein [Oryza sativa (japonica cultivar-group)] (GB:BAD45825.1)	2.41	0.005	0.007	P	P	P	P	P	P
471	264586_at	AT1G05160	CYP88A3 (ENT-KAURENOIC ACID HYDROXYLASE 1); oxygen binding	3.66	2.83e-07	0.999961	0.999989	364		264586_at	AT1G05160	CYP88A3 (ENT-KAURENOIC ACID HYDROXYLASE 1); oxygen binding	4.95	0.001	0.003	P	P	P	P	P	P
476	250793_at	AT5G05600	oxidoreductase, 2OG-Fe(II) oxygenase family protein	3.62	0.0028032	0.971124	0.991782	29		250793_at	AT5G05600	oxidoreductase, 2OG-Fe(II) oxygenase family protein	39.48	0	0	P	P	P	A	A	A
477	249253_at	AT5G42060	similar to unknown protein [Arabidopsis thaliana] (TAIR:AT1G64490.1); contains InterPro domain DEK C terminal (InterPro:IPR014876)	3.61	1.09e-05	0.999457	0.999848	238		249253_at	AT5G42060	similar to unknown protein [Arabidopsis thaliana] (TAIR:AT1G64490.1)	7.36	0	0	P	P	P	P	P	P
478	261644_s_at	AT1G19750;AT1G27840	[AT1G19750, transducin family protein / WD-40 repeat family protein];[AT1G27840, ATCSA-1; nucleotide binding]	3.6	1.59e-07	0.999974	0.999993	452		261644_s_at	AT1G19750;AT1G27840	[AT1G19750, transducin family protein / WD-40 repeat family protein];[AT1G27840, ATCSA-1; nucleotide binding]	4.17	0	0	P	P	P	P	P	P
482	251780_s_at	AT3G55310;AT3G55290	[AT3G55310, oxidoreductase];[AT3G55290, short-chain dehydrogenase/reductase (SDR) family protein]	3.58	0.00488028	0.957299	0.987786	1322		251780_s_at	AT3G55310;AT3G55290	[AT3G55310, oxidoreductase];[AT3G55290, short-chain dehydrogenase/reductase (SDR) family protein]	2.08	0.007	0.008	P	P	P	M	P	A
481	261240_at	AT1G32940	ATSBT3.5; subtilase	3.58	6.45e-06	0.999627	0.999895	743		261240_at	AT1G32940	subtilase family protein	2.98	0.013	0.011	P	P	P	A	A	A
487	248452_at	AT5G51300	splicing factor-related	3.57	9.27e-08	0.999982	0.999995	1184		248452_at	AT5G51300	splicing factor-related	2.22	0	0	P	P	P	P	P	P
483	255874_at	AT2G40550	similar to unnamed protein product [Vitis vinifera] (GB:CAO41481.1); contains domain PTHR13489 (PTHR13489)	3.57	1.18e-06	0.99989	0.999969	75		255874_at	AT2G40550	similar to Os01g0166800 [Oryza sativa (japonica cultivar-group)] (GB:NP_001042118.1); similar to P0028E10.3 [Oryza sativa (japonica cultivar-group)] (GB:BAB39900.1); contains domain gb def: Hypothetical protein At2g40550 (PTHR13489:SF2); contains domain FAMILY NOT NAMED (PTHR13489)	18.74	0.002	0.005	P	P	P	A	M	P
485	262359_at	AT1G73066	protein binding	3.57	0.000126726	0.996832	0.999109	117		262359_at	no_match	no_match	12.65	0	0	P	P	P	A	A	A
486	262360_at	AT1G73080	PEPR1 (PEP1 RECEPTOR 1); ATP binding / kinase/ protein binding / protein serine/threonine kinase	3.57	2.5e-05	0.999014	0.999723	384		262360_at	AT1G73080	PEPR1 (PEP1 RECEPTOR 1); ATP binding / kinase/ protein binding / protein serine/threonine kinase	4.8	0.007	0.008	P	P	P	P	P	P
488	247318_at	AT5G63990	3'(2'),5'-bisphosphate nucleotidase, putative / inositol polyphosphate 1-phosphatase, putative	3.55	3.93e-09	0.999998	0.999999	88		247318_at	AT5G63990	3'(2'),5'-bisphosphate nucleotidase, putative / inositol polyphosphate 1-phosphatase, putative	16.76	0.012	0.011	P	P	P	A	A	A
490	255065_s_at	AT4G08870;AT4G08900	[AT4G08870, arginase, putative];[AT4G08900, arginase]	3.54	0.00130652	0.9832	0.995243	968		255065_s_at	AT4G08870;AT4G08900	[AT4G08870, arginase, putative];[AT4G08900, arginase]	2.5	0.008	0.009	P	P	P	P	P	P
495	261844_at	AT1G15940	binding	3.52	3.3e-08	0.999992	0.999998	945		261844_at	AT1G15940	similar to binding [Arabidopsis thaliana] (TAIR:AT1G80810.1); similar to Tudor [Medicago truncatula] (GB:ABE86625.1); contains domain ARM repeat (SSF48371); contains domain no description (G3D.2.30.30.140); contains domain ANDROGEN INDUCED INHIBITOR OF PROLIFERATION (AS3) / PDS5-RELATED (PTHR12663)	2.53	0.011	0.01	P	P	P	P	P	P
497	247257_at	AT5G64760	26S proteasome regulatory subunit, putative (RPN5)	3.51	9.45e-06	0.999509	0.999862	263		247257_at	AT5G64760	26S proteasome regulatory subunit, putative (RPN5)	6.54	0	0	P	P	P	P	P	P
496	248269_at	AT5G53470	ACBP1 (ACYL-COA BINDING PROTEIN)	3.51	2.08e-07	0.999968	0.999991	1331		248269_at	AT5G53470	ACBP1 (ACYL-COA BINDING PROTEIN)	2.07	0.004	0.007	P	P	P	P	P	P
498	252123_at	AT3G51240	F3H (TRANSPARENT TESTA 6); naringenin 3-dioxygenase	3.51	0.00810247	0.939048	0.982466	723		252123_at	AT3G51240	F3H (TRANSPARENT TESTA 6); naringenin 3-dioxygenase	3.01	0.003	0.006	P	P	P	P	P	P
499	245465_at	AT4G16590	ATCSLA01 (Cellulose synthase-like A1); glucosyltransferase/ transferase, transferring glycosyl groups	3.5	0.0113187	0.923003	0.977756	30		245465_at	AT4G16590	ATCSLA01 (Cellulose synthase-like A1); glucosyltransferase/ transferase, transferring glycosyl groups	38.51	0.002	0.005	P	P	P	A	A	A
500	252648_at	AT3G44630	disease resistance protein RPP1-WsB-like (TIR-NBS-LRR class), putative	3.5	1.66e-07	0.999973	0.999992	606		252648_at	AT3G44630	disease resistance protein RPP1-WsB-like (TIR-NBS-LRR class), putative	3.39	0.005	0.007	P	P	P	P	P	P
501	248772_at	AT5G47800	phototropic-responsive NPH3 family protein	3.49	8.06e-05	0.997711	0.999357	579		248772_at	AT5G47800	phototropic-responsive NPH3 family protein	3.52	0.005	0.007	P	P	P	P	P	A
502	247463_at	AT5G62210	embryo-specific protein-related	3.48	0.000377198	0.993078	0.99805	121		247463_at	AT5G62210	embryo-specific protein-related	12.32	0.001	0.003	P	P	P	A	A	P
503	261266_at	AT1G26770	ATEXPA10 (ARABIDOPSIS THALIANA EXPANSIN A10)	3.48	2.46e-06	0.999814	0.999948	133		261266_at	AT1G26770	ATEXPA10 (ARABIDOPSIS THALIANA EXPANSIN A10)	11.48	0.018	0.013	P	P	P	P	P	P
505	245370_at	AT4G16840	similar to unknown protein [Arabidopsis thaliana] (TAIR:AT2G35658.3); similar to unknown protein [Arabidopsis thaliana] (TAIR:AT2G35658.2); similar to unknown protein [Arabidopsis thaliana] (TAIR:AT2G35658.1)	3.47	9e-06	0.999526	0.999867	726		245370_at	AT4G16840	similar to unknown protein [Arabidopsis thaliana] (TAIR:AT5G61630.1)	3.01	0.009	0.009	P	P	P	P	P	P
506	253405_at	AT4G32800	AP2 domain-containing transcription factor TINY, putative	3.47	0.0183431	0.892221	0.968659	611		253405_at	AT4G32800	AP2 domain-containing transcription factor TINY, putative	3.37	0.019	0.014	P	P	P	P	A	A
504	253879_s_at	AT4G27560;AT4G27570	[AT4G27560, glycosyltransferase family protein];[AT4G27570, glycosyltransferase family protein]	3.47	0.00053687	0.99109	0.997487	346		253879_s_at	AT4G27560;AT4G27570	[AT4G27560, glycosyltransferase family protein];[AT4G27570, glycosyltransferase family protein]	5.09	0	0	P	P	P	P	P	P
510	255479_at	AT4G02380	SAG21 (SENESCENCE-ASSOCIATED GENE 21)	3.45	5.91e-07	0.999933	0.999981	248		255479_at	AT4G02380	SAG21 (SENESCENCE-ASSOCIATED GENE 21)	6.99	0.048	0.024	P	P	P	P	P	P
511	247735_at	AT5G59440	thymidylate kinase family protein	3.44	2.18e-06	0.999829	0.999952	576		247735_at	AT5G59440	thymidylate kinase family protein	3.54	0.001	0.003	P	P	P	P	P	P
512	259495_at	AT1G15890	disease resistance protein (CC-NBS-LRR class), putative	3.44	0.000255835	0.994758	0.998524	335		259495_at	AT1G15890	disease resistance protein (CC-NBS-LRR class), putative	5.23	0	0	P	P	P	A	A	A
513	257024_at	AT3G19100	calcium-dependent protein kinase, putative / CDPK, putative	3.43	1.69e-05	0.999256	0.999791	83		257024_at	AT3G19100	calcium-dependent protein kinase, putative / CDPK, putative	17.42	0	0	P	P	P	P	A	A
517	259862_at	AT1G72650	TRFL6 (TRF-LIKE 6); DNA binding / transcription factor	3.41	1.71e-06	0.999856	0.99996	1113		259862_at	AT1G72650	TRFL6 (TRF-LIKE 6); DNA binding / transcription factor	2.31	0.048	0.024	P	P	P	P	P	P
519	253513_at	AT4G31760	peroxidase, putative	3.39	0.00195531	0.977628	0.99365	788		253513_at	AT4G31760	peroxidase, putative	2.84	0.012	0.011	P	P	P	A	A	A
518	262501_at	AT1G21690	EMB1968 (EMBRYO DEFECTIVE 1968); ATPase	3.39	1.97e-06	0.999841	0.999955	707		262501_at	AT1G21690	EMB1968 (EMBRYO DEFECTIVE 1968); ATPase	3.05	0.005	0.007	P	P	P	P	P	P
521	258316_at	AT3G22660	rRNA processing protein-related	3.38	1.24e-07	0.999978	0.999994	327		258316_at	AT3G22660	rRNA processing protein-related	5.36	0.012	0.011	P	P	P	A	A	P
523	252617_at	AT3G45100	SETH2; transferase, transferring glycosyl groups	3.37	5.36e-05	0.998292	0.99952	1298		252617_at	AT3G45100	SETH2; transferase, transferring glycosyl groups	2.09	0.013	0.011	P	P	P	P	A	A
522	258672_at	AT3G08570	phototropic-responsive protein, putative	3.37	0.000339175	0.993585	0.998193	840		258672_at	AT3G08570	phototropic-responsive protein, putative	2.71	0.021	0.015	P	P	P	M	A	A
525	260640_at	AT1G53350	disease resistance protein (CC-NBS-LRR class), putative	3.36	7.47e-06	0.999586	0.999884	493		260640_at	AT1G53350	disease resistance protein (CC-NBS-LRR class), putative	3.92	0	0	P	P	P	A	A	P
526	261192_at	AT1G32870	ANAC013 (Arabidopsis NAC domain containing protein 13); transcription factor	3.36	3.37e-05	0.998777	0.999657	232		261192_at	AT1G32870	ANAC013 (Arabidopsis NAC domain containing protein 13); transcription factor	7.61	0.001	0.003	P	P	P	A	P	P
528	251543_at	AT3G58770	similar to hypothetical protein [Vitis vinifera] (GB:CAN63610.1)	3.35	0.00110355	0.985102	0.995785	1124		251543_at	AT3G58770	similar to Os05g0518200 [Oryza sativa (japonica cultivar-group)] (GB:NP_001056056.1)	2.29	0.013	0.011	P	P	P	A	A	A
530	248779_at	AT5G47720	acetyl-CoA C-acyltransferase, putative / 3-ketoacyl-CoA thiolase, putative	3.34	1.72e-06	0.999856	0.99996	593		248779_at	AT5G47720	acetyl-CoA C-acyltransferase, putative / 3-ketoacyl-CoA thiolase, putative	3.44	0.001	0.003	P	P	P	A	A	A
532	246112_at	AT5G20200	nucleoporin-related	3.33	3.92e-06	0.99974	0.999927	495		246112_at	AT5G20200	nucleoporin-related	3.91	0.002	0.005	P	P	P	P	P	P
531	251267_at	AT3G62330	zinc knuckle (CCHC-type) family protein	3.33	6.66e-07	0.999927	0.99998	1103		251267_at	AT3G62330	zinc knuckle (CCHC-type) family protein	2.32	0.001	0.003	P	P	P	P	P	P
533	266999_at	AT2G34450	high mobility group (HMG1/2) family protein	3.33	3.92e-05	0.998635	0.999617	1304		266999_at	AT2G34450	high mobility group (HMG1/2) family protein	2.09	0.008	0.009	P	P	P	P	M	P
535	247128_at	AT5G66110	metal ion binding	3.32	0.00310411	0.968965	0.99116	1015		247128_at	AT5G66110	metal ion binding	2.43	0.029	0.018	P	P	P	A	A	A
536	267345_at	AT2G44240	similar to unknown protein [Arabidopsis thaliana] (TAIR:AT2G44220.1); similar to unnamed protein product [Vitis vinifera] (GB:CAO67164.1); contains InterPro domain Protein of unknown function DUF239, plant (InterPro:IPR004314)	3.32	0.00412702	0.962055	0.989164	526		267345_at	AT2G44240	similar to unknown protein [Arabidopsis thaliana] (TAIR:AT2G44220.1); similar to Os03g0807100 [Oryza sativa (japonica cultivar-group)] (GB:NP_001051640.1); similar to Os07g0573400 [Oryza sativa (japonica cultivar-group)] (GB:NP_001060067.1); similar to Protein of unknown function DUF239, plant [Medicago truncatula] (GB:ABE82132.1); contains InterPro domain Protein of unknown function DUF239, plan…	3.71	0.006	0.008	P	A	P	A	A	A
540	255405_s_at	AT4G03460;AT4G03440	[AT4G03460, ankyrin repeat family protein];[AT4G03440, ankyrin repeat family protein]	3.3	0.00040523	0.992714	0.997947	610		255405_s_at	AT4G03460;AT4G03440	[AT4G03460, ankyrin repeat family protein];[AT4G03440, ankyrin repeat family protein]	3.37	0	0	P	P	P	A	A	A
541	255698_at	AT4G00150	scarecrow-like transcription factor 6 (SCL6)	3.3	3.21e-06	0.999774	0.999937	313		255698_at	AT4G00150	scarecrow-like transcription factor 6 (SCL6)	5.56	0	0	P	P	P	P	P	P
544	256175_at	AT1G51670	similar to unknown protein [Arabidopsis thaliana] (TAIR:AT1G48180.1); contains domain Cysteine proteinases (SSF54001)	3.28	0.00377508	0.964366	0.989833	375		256175_at	AT1G51670	similar to unknown protein [Arabidopsis thaliana] (TAIR:AT1G48180.1); contains domain Cysteine proteinases (SSF54001)	4.86	0.022	0.015	P	P	P	A	A	A
546	265530_at	AT2G06050	OPR3 (OPDA-REDUCTASE 3); 12-oxophytodienoate reductase	3.27	0.00117822	0.984391	0.995583	277		265530_at	AT2G06050	OPR3 (OPDA-REDUCTASE 3); 12-oxophytodienoate reductase	6.21	0.003	0.006	P	P	P	P	P	P
550	248148_at	AT5G54930	AT hook motif-containing protein	3.25	8.42e-08	0.999984	0.999995	120		248148_at	AT5G54930	AT hook motif-containing protein	12.51	0	0	P	P	P	P	P	P
556	252652_at	AT3G44720	ADT4 (AROGENATE DEHYDRATASE 4); arogenate dehydratase/ prephenate dehydratase	3.24	2.44e-05	0.999031	0.999728	307		252652_at	AT3G44720	prephenate dehydratase family protein	5.69	0.008	0.009	P	P	P	P	P	P
554	256489_at	AT1G31550	GDSL-motif lipase, putative	3.24	0.000805299	0.988099	0.996638	765		256489_at	AT1G31550	GDSL-motif lipase, putative	2.91	0.026	0.017	P	P	P	P	P	P
553	267523_at	AT2G30600	BTB/POZ domain-containing protein	3.24	5.56e-06	0.999665	0.999906	1072		267523_at	AT2G30600	BTB/POZ domain-containing protein	2.35	0.01	0.01	P	P	P	P	P	P
559	246009_at	AT5G08335	ATSTE14B (PRENYLCYSTEINE ALPHA-CARBOXYL METHYLTRANSFERASE); protein-S-isoprenylcysteine O-methyltransferase	3.2	3.1e-06	0.99978	0.999938	709		246009_at	AT5G08335	ATSTE14B (PRENYLCYSTEINE ALPHA-CARBOXYL METHYLTRANSFERASE); protein-S-isoprenylcysteine O-methyltransferase	3.05	0.003	0.006	P	P	P	P	P	P
564	255712_at	AT4G00280	similar to leucine-rich repeat protein kinase, putative [Arabidopsis thaliana] (TAIR:AT2G19210.1)	3.18	0.00112515	0.984895	0.995727	514		255712_at	AT4G00280	similar to leucine-rich repeat protein kinase, putative [Arabidopsis thaliana] (TAIR:AT2G19210.1)	3.8	0	0	P	P	P	A	A	A
567	265030_at	AT1G61610	S-locus lectin protein kinase family protein	3.18	0.0165325	0.899738	0.970887	331		265030_at	AT1G61610	S-locus lectin protein kinase family protein	5.32	0.007	0.008	P	P	P	A	A	A
569	252960_at	AT4G38750	similar to hypothetical protein [Vitis vinifera] (GB:CAN77165.1); similar to unnamed protein product [Vitis vinifera] (GB:CAO47336.1)	3.17	2.68e-06	0.999802	0.999944	954		252960_at	AT4G38750	similar to Hypothetical protein [Oryza sativa (japonica cultivar-group)] (GB:AAM46049.1)	2.53	0.002	0.005	P	P	P	P	P	P
570	255775_at	AT1G18600	rhomboid family protein	3.17	1.45e-06	0.999873	0.999964	643		255775_at	AT1G18600	rhomboid family protein	3.26	0	0	P	P	P	P	P	P
572	256751_at	AT3G27170	CLC-B (chloride channel protein B); anion channel/ voltage-gated chloride channel	3.17	0.00458411	0.95914	0.98832	793		256751_at	AT3G27170	CLC-B (chloride channel protein B); anion channel/ voltage-gated chloride channel	2.84	0.002	0.005	P	P	P	P	P	P
573	250064_at	AT5G17890	LIM domain-containing protein / disease resistance protein-related	3.16	3.15e-05	0.998834	0.999673	702		250064_at	AT5G17890	LIM domain-containing protein / disease resistance protein-related	3.07	0	0	P	P	P	P	A	P
576	261953_at	AT1G64440	RHD1 (ROOT HAIR DEFECTIVE 1); UDP-glucose 4-epimerase	3.16	7.33e-07	0.999922	0.999978	354		261953_at	AT1G64440	RHD1 (ROOT HAIR DEFECTIVE 1)	5.05	0	0	P	P	P	P	P	P
580	257655_at	AT3G13350	high mobility group (HMG1/2) family protein / ARID/BRIGHT DNA-binding domain-containing protein	3.13	7.18e-06	0.999597	0.999887	634		257655_at	AT3G13350	high mobility group (HMG1/2) family protein / ARID/BRIGHT DNA-binding domain-containing protein	3.28	0	0	P	P	P	P	P	M
579	266606_at	AT2G46310	CRF5 (CYTOKININ RESPONSE FACTOR 5); DNA binding / transcription factor	3.13	0.00563802	0.952737	0.986461	149		266606_at	AT2G46310	CRF5 (CYTOKININ RESPONSE FACTOR 5); DNA binding / transcription factor	10.8	0.001	0.003	P	P	P	A	A	A
583	248846_at	AT5G46500	similar to disease resistance protein (TIR-NBS-LRR class), putative [Arabidopsis thaliana] (TAIR:AT5G46260.1)	3.11	0.000899745	0.987119	0.99636	96		248846_at	AT5G46500	similar to disease resistance protein (TIR-NBS-LRR class), putative [Arabidopsis thaliana] (TAIR:AT5G46260.1)	15.33	0	0	P	P	P	A	A	A
582	261804_at	AT1G30530	UDP-glucoronosyl/UDP-glucosyl transferase family protein	3.11	0.00184265	0.97855	0.993914	810		261804_at	AT1G30530	UDP-glucoronosyl/UDP-glucosyl transferase family protein	2.8	0	0	P	P	P	P	P	P
588	247890_at	AT5G57940	ATCNGC5 (CYCLIC NUCLEOTIDE GATED CHANNEL 5); calmodulin binding / cyclic nucleotide binding / potassium channel	3.09	6.88e-07	0.999925	0.999979	1189		247890_at	AT5G57940	ATCNGC5 (CYCLIC NUCLEOTIDE GATED CHANNEL 5); calmodulin binding / cyclic nucleotide binding / potassium channel	2.21	0.005	0.007	P	P	P	P	P	P
590	259065_at	AT3G07520	ATGLR1.4 (Arabidopsis thaliana glutamate receptor 1.4)	3.08	0.000215562	0.995363	0.998695	453		259065_at	AT3G07520	ATGLR1.4 (Arabidopsis thaliana glutamate receptor 1.4)	4.17	0.012	0.011	P	P	P	A	A	A
592	257089_at	AT3G20520	glycerophosphoryl diester phosphodiesterase family protein	3.07	0.00135839	0.982728	0.995109	831		257089_at	AT3G20520	glycerophosphoryl diester phosphodiesterase family protein	2.73	0.002	0.005	P	P	P	A	A	A
596	251728_at	AT3G56300	tRNA synthetase class I (C) family protein	3.06	4.21e-05	0.998565	0.999597	627		251728_at	AT3G56300	tRNA synthetase class I (C) family protein	3.3	0.003	0.006	P	P	P	P	A	A
598	249105_at	AT5G43640	40S ribosomal protein S15 (RPS15E)	3.05	0.000770896	0.988464	0.996742	210		249105_at	AT5G43640	40S ribosomal protein S15 (RPS15E)	8.22	0	0	P	P	P	A	A	A
601	256344_at	AT1G72050	zinc finger (C2H2 type) family protein	3.04	8.33e-07	0.999914	0.999976	418		256344_at	AT1G72050	zinc finger (C2H2 type) family protein	4.49	0.003	0.006	P	P	P	P	P	P
605	247498_at	AT5G61810	mitochondrial substrate carrier family protein	3.03	9.25e-06	0.999517	0.999864	824		247498_at	AT5G61810	mitochondrial substrate carrier family protein	2.76	0	0	P	P	P	P	P	P
608	251864_at	AT3G54920	PMR6 (POWDERY MILDEW RESISTANT 6); lyase/ pectate lyase	3.03	8.05e-07	0.999917	0.999977	595		251864_at	AT3G54920	PMR6 (POWDERY MILDEW RESISTANT 6); lyase/ pectate lyase	3.43	0.001	0.003	P	P	P	P	P	P
606	264258_at	AT1G09220	pentatricopeptide (PPR) repeat-containing protein	3.03	0.000352954	0.993399	0.99814	1213		264258_at	AT1G09220	pentatricopeptide (PPR) repeat-containing protein	2.18	0.033	0.019	P	P	P	A	A	A
609	251839_at	AT3G54950	PLA IIIA/PLP7 (Patatin-like protein 7)	3.02	0.00246281	0.973652	0.992509	323		251839_at	AT3G54950	PLA IIIA/PLP7 (Patatin-like protein 7)	5.4	0.012	0.011	P	P	P	P	P	A
615	252358_at	AT3G48425	endonuclease/exonuclease/phosphatase family protein	3.01	5.75e-05	0.998203	0.999495	275		252358_at	AT3G48425	endonuclease/exonuclease/phosphatase family protein	6.29	0	0	P	P	P	A	P	A
610	256625_at	AT3G20010	SNF2 domain-containing protein / helicase domain-containing protein / RING finger domain-containing protein	3.01	3.41e-06	0.999764	0.999934	303		256625_at	AT3G20010	SNF2 domain-containing protein / helicase domain-containing protein / RING finger domain-containing protein	5.74	0.003	0.006	P	P	P	A	A	A
618	254741_s_at	AT4G13920;AT4G13900	[AT4G13920, disease resistance family protein / LRR family protein];[AT4G13900, pseudogene, similar to NL0D, contains leucine rich-repeat domains Pfam:PF00560, INTERPRO:IPR001611; similar to Cf-4A protein (Lycopersicon esculentum) gi|3097197|emb|CAA73187; blastp match of 33% identity and 2.9e-93 P-value to GP|4235641|gb|AAD13301.1||AF119040 NL0D {Lycopersicon esculentum}]	3	0.00211551	0.976343	0.993282	320		254741_s_at	AT4G13920;AT4G13900	[AT4G13920, disease resistance family protein / LRR family protein]	5.46	0.007	0.008	P	P	P	P	P	P
629	248106_at	AT5G55100	SWAP (Suppressor-of-White-APricot)/surp domain-containing protein	2.97	1.11e-06	0.999895	0.999971	569		248106_at	AT5G55100	SWAP (Suppressor-of-White-APricot)/surp domain-containing protein	3.55	0.002	0.005	P	P	P	P	P	P
626	259827_at	AT1G72270	similar to binding [Arabidopsis thaliana] (TAIR:AT4G27010.1); similar to unnamed protein product [Vitis vinifera] (GB:CAO38969.1); similar to hypothetical protein [Vitis vinifera] (GB:CAN83957.1); similar to OSJNBa0053K19.25 [Oryza sativa (japonica cultivar-group)] (GB:CAE03517.2); contains domain PTHR22930 (PTHR22930)	2.97	0.000922337	0.98689	0.996294	651		259827_at	AT1G72270	similar to unknown protein [Arabidopsis thaliana] (TAIR:AT4G27010.1); similar to OSIGBa0148A10.3 [Oryza sativa (indica cultivar-group)] (GB:CAH66826.1); similar to OSJNBa0053K19.25 [Oryza sativa (japonica cultivar-group)] (GB:CAE03517.2); similar to hypothetical protein MtrDRAFT_AC144477g7v1 [Medicago truncatula] (GB:ABE93294.1); contains domain ARM repeat (SSF48371); contains domain FAMILY NOT N…	3.24	0	0	P	P	P	A	A	A
628	260341_at	AT1G69170	squamosa promoter-binding protein-like 6 (SPL6)	2.97	0.000120846	0.996938	0.999139	544		260341_at	AT1G69170	squamosa promoter-binding protein-like 6 (SPL6)	3.64	0.001	0.003	M	P	P	A	A	A
633	263918_at	AT2G36590	ProT3 (PROLINE TRANSPORTER 3); amino acid transmembrane transporter	2.96	0.0116206	0.921575	0.977336	123		263918_at	AT2G36590	ProT3 (PROLINE TRANSPORTER 3); amino acid permease	12.25	0.016	0.013	P	P	P	A	P	P
635	264223_s_at	AT3G16030	CES101 (CALLUS EXPRESSION OF RBCS 101); carbohydrate binding / kinase	2.95	7.33e-05	0.997862	0.999399	879		264223_s_at	AT3G16030	CES101 (CALLUS EXPRESSION OF RBCS 101); carbohydrate binding / kinase	2.66	0.014	0.012	P	P	P	P	A	P
640	249079_at	AT5G43930	transducin family protein / WD-40 repeat family protein	2.94	4.52e-05	0.99849	0.999576	1181		249079_at	AT5G43930	transducin family protein / WD-40 repeat family protein	2.22	0.028	0.017	P	P	P	P	P	P
639	253869_at	AT4G27510	similar to hypothetical protein [Vitis vinifera] (GB:CAN77561.1)	2.94	0.000301767	0.9941	0.998338	250		253869_at	AT4G27510	similar to Os02g0461200 [Oryza sativa (japonica cultivar-group)] (GB:NP_001046790.1)	6.87	0.008	0.009	P	P	P	A	P	A
642	259297_at	AT3G05360	disease resistance family protein / LRR family protein	2.94	0.00884258	0.935202	0.98134	458		259297_at	AT3G05360	disease resistance family protein / LRR family protein	4.13	0.024	0.016	P	P	P	A	A	A
643	245770_at	AT1G30240	binding	2.93	9.57e-06	0.999505	0.999861	237		245770_at	AT1G30240	binding; similar to Proline-, glutamic acid- and leucine-rich protein 1	7.41	0.002	0.005	P	P	P	P	P	P
644	260784_at	AT1G06180	ATMYB13 (myb domain protein 13); DNA binding / transcription factor	2.93	0.000447509	0.992178	0.997795	955		260784_at	AT1G06180	ATMYB13 (myb domain protein 13); DNA binding / transcription factor	2.52	0.015	0.012	P	P	P	A	A	A
645	264027_at	AT2G03670	CDC48B; ATPase	2.93	0.000122193	0.996914	0.999132	838		264027_at	AT2G03670	CDC48B; ATPase	2.71	0.024	0.016	P	P	P	P	P	M
652	249208_at	AT5G42650	AOS (ALLENE OXIDE SYNTHASE); hydro-lyase/ oxygen binding	2.92	0.00050855	0.991429	0.997583	1004		249208_at	AT5G42650	AOS (ALLENE OXIDE SYNTHASE); hydro-lyase/ oxygen binding	2.45	0.011	0.01	P	P	P	P	P	P
649	251086_at	AT5G01450	protein binding / zinc ion binding	2.92	2.43e-05	0.999034	0.999729	433		251086_at	AT5G01450	protein binding / zinc ion binding	4.38	0.001	0.003	P	P	P	A	A	A
647	266076_at	AT2G40700	DEAD/DEAH box helicase, putative (RH17)	2.92	0.000295694	0.994185	0.998362	1115		266076_at	AT2G40700	DEAD/DEAH box helicase, putative (RH17)	2.3	0.05	0.025	P	P	P	P	A	P
656	251199_at	AT3G62980	TIR1 (TRANSPORT INHIBITOR RESPONSE 1); ubiquitin-protein ligase	2.91	5.86e-07	0.999934	0.999981	1290		251199_at	AT3G62980	TIR1 (TRANSPORT INHIBITOR RESPONSE 1); ubiquitin-protein ligase	2.1	0.019	0.014	P	P	P	P	P	P
655	251523_at	AT3G58975	pseudogene of F-box family protein	2.91	0.000698388	0.989249	0.996965	414		251523_at	AT3G58975	pseudogene of F-box family protein	4.51	0.003	0.006	P	P	P	A	P	P
657	263578_at	AT2G17020	F-box family protein (FBL10)	2.91	4.51e-06	0.999712	0.999919	297		263578_at	AT2G17020	F-box family protein (FBL10)	5.84	0.022	0.015	P	P	P	P	P	A
659	264860_at	AT1G24290	AAA-type ATPase family protein	2.91	1.09e-07	0.99998	0.999994	369		264860_at	AT1G24290	AAA-type ATPase family protein	4.91	0.004	0.007	P	P	P	A	A	A
662	249167_at	AT5G42860	similar to unknown protein [Arabidopsis thaliana] (TAIR:AT1G45688.1); similar to H0814G11.12 [Oryza sativa (indica cultivar-group)] (GB:CAJ86345.1); similar to CAA30379.1 protein [Oryza sativa] (GB:CAB53482.1)	2.89	0.00424755	0.961277	0.988939	496		249167_at	AT5G42860	similar to unknown protein [Arabidopsis thaliana] (TAIR:AT1G45688.1); similar to H0814G11.12 [Oryza sativa (indica cultivar-group)] (GB:CAJ86345.1); similar to CAA30379.1 protein [Oryza sativa] (GB:CAB53482.1)	3.91	0.018	0.013	P	P	P	P	P	A
663	265933_at	AT2G19550	esterase/lipase/thioesterase family protein	2.89	0.00205136	0.976854	0.993428	754		265933_at	AT2G19550	esterase/lipase/thioesterase family protein	2.94	0	0	P	P	P	A	A	A
667	247378_at	AT5G63120	ethylene-responsive DEAD box RNA helicase, putative (RH30)	2.88	1.38e-05	0.999357	0.99982	1246		247378_at	AT5G63120	ethylene-responsive DEAD box RNA helicase, putative (RH30)	2.15	0.035	0.02	P	P	P	P	A	P
665	253274_at	AT4G34200	EDA9 (embryo sac development arrest 9); NAD binding / amino acid binding / binding / catalytic/ cofactor binding / oxidoreductase, acting on the CH-OH group of donors, NAD or NADP as acceptor / phosphoglycerate dehydrogenase	2.88	1.88e-05	0.999196	0.999774	1401		253274_at	AT4G34200	EDA9 (embryo sac development arrest 9); NAD binding / amino acid binding / cofactor binding / oxidoreductase, acting on the CH-OH group of donors, NAD or NADP as acceptor / phosphoglycerate dehydrogenase	2.01	0.005	0.007	P	P	P	P	P	P
669	258452_at	AT3G22370	AOX1A (alternative oxidase 1A); alternative oxidase	2.87	0.00023786	0.995025	0.9986	206		258452_at	AT3G22370	AOX1A (alternative oxidase 1A); alternative oxidase	8.24	0.001	0.003	P	P	P	P	P	P
672	260429_at	AT1G72450	JAZ6/TIFY11B (JASMONATE-ZIM-DOMAIN PROTEIN 6)	2.87	0.000112184	0.997098	0.999184	1174		260429_at	AT1G72450	similar to unknown protein [Arabidopsis thaliana] (TAIR:AT1G17380.1); similar to PnFL-2 [Ipomoea nil] (GB:AAG49896.1); similar to Os07g0615200 [Oryza sativa (japonica cultivar-group)] (GB:NP_001060268.1); similar to Os03g0402800 [Oryza sativa (japonica cultivar-group)] (GB:NP_001050322.1); contains InterPro domain ZIM; (InterPro:IPR010399)	2.23	0.013	0.011	P	P	P	P	P	P
671	261986_s_at	AT1G33730;AT1G33720	[AT1G33730, CYP76C5 (cytochrome P450, family 76, subfamily C, polypeptide 5); oxygen binding];[AT1G33720, CYP76C6 (cytochrome P450, family 76, subfamily C, polypeptide 6); oxygen binding]	2.87	0.000468208	0.991921	0.997722	817		261986_s_at	AT1G33730;AT1G33720	[AT1G33730, CYP76C5 (cytochrome P450, family 76, subfamily C, polypeptide 5); oxygen binding];[AT1G33720, CYP76C6 (cytochrome P450, family 76, subfamily C, polypeptide 6); oxygen binding]	2.78	0.044	0.023	P	P	P	P	P	P
674	263007_at	AT1G54260	histone H1/H5 family protein	2.87	9.5e-07	0.999906	0.999974	855		263007_at	AT1G54260	histone H1/H5 family protein	2.69	0	0	P	P	P	P	P	P
675	258894_at	AT3G05650	disease resistance family protein	2.86	9.46e-06	0.999509	0.999862	159		258894_at	AT3G05650	disease resistance family protein	9.91	0.002	0.005	P	P	P	P	P	P
677	263908_at	AT2G36480	zinc finger (C2H2-type) family protein	2.86	1.99e-06	0.99984	0.999955	950		263908_at	AT2G36480	zinc finger (C2H2-type) family protein	2.53	0	0	P	P	P	P	P	P
679	253473_at	AT4G32250	protein kinase family protein	2.85	4.59e-06	0.999708	0.999918	781		253473_at	AT4G32250	protein kinase family protein	2.86	0.004	0.007	P	P	P	P	P	P
680	254745_at	AT4G13460	SUVH9 (SU(VAR)3-9 HOMOLOG 9); histone-lysine N-methyltransferase/ zinc ion binding	2.85	3.51e-06	0.999759	0.999932	992		254745_at	AT4G13460	SUVH9 (SU(VAR)3-9 HOMOLOG 9); histone-lysine N-methyltransferase/ zinc ion binding	2.46	0	0	P	P	P	P	P	P
684	261447_at	AT1G21160	translation initiation factor	2.83	5.95e-06	0.999648	0.999901	341		261447_at	AT1G21160	translation initiation factor	5.15	0.003	0.006	P	P	P	P	A	P
690	247896_at	AT5G57950	26S proteasome regulatory subunit, putative	2.81	7.67e-05	0.997791	0.999379	562		247896_at	AT5G57950	26S proteasome regulatory subunit, putative	3.58	0.002	0.005	P	P	P	P	P	P
688	267206_at	AT2G30830	2-oxoglutarate-dependent dioxygenase, putative	2.81	0.0271975	0.858291	0.958572	700		267206_at	AT2G30830	2-oxoglutarate-dependent dioxygenase, putative	3.08	0.027	0.017	A	P	P	A	A	A
695	248296_at	AT5G53090	oxidoreductase	2.8	2.85e-05	0.998914	0.999695	944		248296_at	AT5G53090	oxidoreductase	2.54	0.021	0.015	P	P	P	P	A	P
693	254176_at	AT4G24200	DNA binding / protein binding / transcription regulator	2.8	0.00109328	0.985201	0.995814	1073		254176_at	AT4G24200	similar to bromo-adjacent homology (BAH) domain-containing protein [Arabidopsis thaliana] (TAIR:AT3G48060.1); similar to Os06g0631300 [Oryza sativa (japonica cultivar-group)] (GB:NP_001058124.1); similar to unknown protein [Oryza sativa (japonica cultivar-group)] (GB:BAD38587.1); contains InterPro domain Transcription factors TFIIS, elongin A, CRSP70, conserved; (InterPro:IPR010990)	2.35	0.001	0.003	P	P	P	P	P	P
694	266119_at	AT2G02100	LCR69/PDF2.2 (Low-molecular-weight cysteine-rich 69); protease inhibitor	2.8	0.000369919	0.993174	0.998077	281		266119_at	AT2G02100	LCR69/PDF2.2 (Low-molecular-weight cysteine-rich 69); protease inhibitor	6.09	0.002	0.005	P	P	P	P	P	P
698	259451_at	AT1G13890	SNAP30 (synaptosomal-associated protein 30)	2.79	0.00111235	0.985018	0.995761	1091		259451_at	AT1G13890	SNAP30 (synaptosomal-associated protein 30)	2.33	0.026	0.017	A	P	P	A	A	A
701	257763_s_at	AT3G23120;AT3G23110	[AT3G23120, leucine-rich repeat family protein];[AT3G23110, disease resistance family protein]	2.78	0.00520767	0.955303	0.987207	114		257763_s_at	AT3G23120;AT3G23110	[AT3G23120, leucine-rich repeat family protein];[AT3G23110, disease resistance family protein]	12.94	0.03	0.018	P	P	P	P	P	P
699	260296_at	AT1G63750	ATP binding / nucleoside-triphosphatase/ nucleotide binding / protein binding	2.78	0.000642003	0.989876	0.997143	853		260296_at	AT1G63750	ATP binding / nucleoside-triphosphatase/ nucleotide binding / protein binding	2.7	0.016	0.013	P	P	P	A	M	A
700	262354_at	AT1G64200	VHA-E3 (VACUOLAR H+-ATPASE SUBUNIT E ISOFORM 3); hydrogen ion transporting ATPase, rotational mechanism	2.78	0.00152584	0.98124	0.994684	736		262354_at	AT1G64200	VHA-E3 (VACUOLAR H+-ATPASE SUBUNIT E ISOFORM 3); hydrogen ion transporting ATP synthase, rotational mechanism / hydrogen ion transporting ATPase, rotational mechanism	2.99	0	0	P	P	P	P	P	P
704	248786_at	AT5G47410	similar to hypothetical protein 25.t00068 [Brassica oleracea] (GB:ABD64961.1)	2.77	3.72e-05	0.998687	0.999631	939		248786_at	AT5G47410	similar to hypothetical protein 25.t00068 [Brassica oleracea] (GB:ABD64961.1)	2.54	0.001	0.003	P	P	P	A	P	P
705	250483_at	AT5G10300	hydrolase, alpha/beta fold family protein	2.77	0.0267221	0.860016	0.959086	658		250483_at	AT5G10300	hydrolase, alpha/beta fold family protein	3.21	0	0	P	P	P	A	A	A
714	247589_at	AT5G60690	REV (REVOLUTA); DNA binding / lipid binding / transcription factor	2.75	1.02e-05	0.99948	0.999854	694		247589_at	AT5G60690	REV (REVOLUTA); DNA binding / lipid binding / transcription factor	3.09	0.003	0.006	P	P	P	P	P	P
712	251376_at	AT3G60630	scarecrow transcription factor family protein	2.75	9.29e-07	0.999907	0.999974	787		251376_at	AT3G60630	scarecrow transcription factor family protein	2.85	0.001	0.003	P	P	P	P	P	P
708	260654_at	AT1G19290	pentatricopeptide (PPR) repeat-containing protein	2.75	0.000152918	0.996375	0.99898	380		260654_at	AT1G19290	pentatricopeptide (PPR) repeat-containing protein	4.83	0	0	P	P	P	A	A	A
715	260897_at	AT1G29330	ERD2 (ER lumen protein retaining receptor 2); receptor	2.75	0.0119515	0.920023	0.976879	417		260897_at	AT1G29330	ERD2 (ER lumen protein retaining receptor 2); receptor	4.5	0.005	0.007	P	P	P	A	A	A
721	245336_at	AT4G16515	unknown protein	2.73	3.13e-05	0.998839	0.999674	345		245336_at	AT4G16515	unknown protein	5.1	0.001	0.003	P	P	P	P	P	P
724	254852_at	AT4G12020	WRKY19 (WRKY DNA-binding protein 19)	2.73	0.000607247	0.990271	0.997255	541		254852_at	no_match	no_match	3.65	0.024	0.016	P	P	P	P	P	A
727	265964_at	AT2G37510	RNA-binding protein, putative	2.73	0.000256145	0.994753	0.998523	1273		265964_at	AT2G37510	RNA-binding protein, putative	2.12	0.003	0.006	P	P	P	A	A	A
734	247097_at	AT5G66460	(1-4)-beta-mannan endohydrolase, putative	2.72	0.000167083	0.996137	0.998913	630		247097_at	AT5G66460	(1-4)-beta-mannan endohydrolase, putative	3.29	0.008	0.009	P	P	P	A	A	A
732	250062_at	AT5G17760	AAA-type ATPase family protein	2.72	1.41e-06	0.999875	0.999965	272		250062_at	AT5G17760	AAA-type ATPase family protein	6.35	0.037	0.02	P	P	P	A	A	A
735	260789_s_at	AT3G06690;AT1G06290	[AT3G06690, acyl-CoA oxidase family];[AT1G06290, ACX3 (ACYL-COA OXIDASE 3); acyl-CoA oxidase]	2.72	1.82e-06	0.99985	0.999958	953		260789_s_at	AT3G06690;AT1G06290	[AT3G06690, acyl-CoA oxidase family];[AT1G06290, ACX3 (ACYL-COA OXIDASE 3); acyl-CoA oxidase]	2.53	0.002	0.005	P	P	P	P	P	P
736	263415_at	AT2G17250	EMB2762 (EMBRYO DEFECTIVE 2762)	2.71	0.000301196	0.994108	0.998341	519		263415_at	AT2G17250	similar to Os04g0585300 [Oryza sativa (japonica cultivar-group)] (GB:NP_001053677.1); similar to OSJNBa0013K16.9 [Oryza sativa (japonica cultivar-group)] (GB:CAE03760.2); similar to H0307D04.2 [Oryza sativa (indica cultivar-group)] (GB:CAH66857.1); contains InterPro domain CBF; (InterPro:IPR005612)	3.79	0.009	0.009	P	P	P	P	P	P
745	254232_at	AT4G23600	CORI3 (CORONATINE INDUCED 1, JASMONIC ACID RESPONSIVE 2); transaminase	2.69	0.00701647	0.944894	0.984175	1005		254232_at	AT4G23600	CORI3 (CORONATINE INDUCED 1, JASMONIC ACID RESPONSIVE 2); transaminase	2.45	0.001	0.003	P	P	P	P	P	P
747	248524_s_at	AT5G50670;AT5G50570	[AT5G50670, squamosa promoter-binding protein, putative];[AT5G50570, squamosa promoter-binding protein, putative]	2.68	4.8e-05	0.998423	0.999557	773		248524_s_at	AT5G50670;AT5G50570	[AT5G50670, squamosa promoter-binding protein, putative];[AT5G50570, squamosa promoter-binding protein, putative]	2.89	0.008	0.009	P	P	P	P	P	P
752	252450_s_at	AT3G47090;AT3G47580	[AT3G47090, leucine-rich repeat transmembrane protein kinase, putative];[AT3G47580, leucine-rich repeat transmembrane protein kinase, putative]	2.67	0.00537856	0.954277	0.986908	221		252450_s_at	AT3G47090;AT3G47580	[AT3G47090, leucine-rich repeat transmembrane protein kinase, putative];[AT3G47580, leucine-rich repeat transmembrane protein kinase, putative]	7.96	0.005	0.007	P	P	P	P	A	A
750	259225_at	AT3G07590	small nuclear ribonucleoprotein D1, putative / snRNP core protein D1, putative / Sm protein D1, putative	2.67	1e-06	0.999902	0.999973	489		259225_at	AT3G07590	small nuclear ribonucleoprotein D1, putative / snRNP core protein D1, putative / Sm protein D1, putative	3.96	0.003	0.006	P	P	P	P	P	P
755	251717_at	AT3G55850	LAF3/LAF3 ISF1/LAF3 ISF2 (LONG AFTER FAR-RED 3); hydrolase	2.66	2.14e-06	0.999832	0.999953	336		251717_at	AT3G55850	LAF3/LAF3 ISF1/LAF3 ISF2 (LONG AFTER FAR-RED 3); hydrolase	5.19	0	0	P	P	P	P	P	P
754	254409_at	AT4G21400	protein kinase family protein	2.66	7.35e-05	0.997857	0.999398	882		254409_at	AT4G21400	protein kinase family protein	2.65	0	0	P	P	P	A	A	A
761	249264_s_at	AT5G41750;AT5G41740	[AT5G41750, disease resistance protein (TIR-NBS-LRR class), putative];[AT5G41740, disease resistance protein (TIR-NBS-LRR class), putative]	2.64	0.00665276	0.946913	0.984764	209		249264_s_at	AT5G41750;AT5G41740	[AT5G41750, disease resistance protein (TIR-NBS-LRR class), putative];[AT5G41740, disease resistance protein (TIR-NBS-LRR class), putative]	8.23	0.001	0.003	P	P	P	P	P	M
760	255132_at	AT4G08170	inositol 1,3,4-trisphosphate 5/6-kinase family protein	2.64	0.0001214	0.996928	0.999136	1054		255132_at	AT4G08170	inositol 1,3,4-trisphosphate 5/6-kinase family protein	2.38	0.012	0.011	P	P	P	P	P	P
765	253037_at	AT4G38270	GAUT3 (Galacturonosyltransferase 3); polygalacturonate 4-alpha-galacturonosyltransferase/ transferase, transferring glycosyl groups	2.63	1.98e-05	0.999165	0.999765	645		253037_at	AT4G38270	GAUT3 (Galacturonosyltransferase 3); polygalacturonate 4-alpha-galacturonosyltransferase/ transferase, transferring glycosyl groups	3.25	0.001	0.003	P	P	P	P	P	P
769	247655_at	AT5G59820	RHL41 (RESPONSIVE TO HIGH LIGHT 41); nucleic acid binding / transcription factor/ zinc ion binding	2.62	0.00195361	0.977641	0.993654	223		247655_at	AT5G59820	RHL41 (RESPONSIVE TO HIGH LIGHT 41); nucleic acid binding / transcription factor/ zinc ion binding	7.93	0	0	P	P	P	P	A	P
767	256601_s_at	AT3G28290;AT3G28300	[AT3G28290, AT14A];[AT3G28300, AT14A]	2.62	0.000240641	0.994983	0.998588	82		256601_s_at	AT3G28290;AT3G28300	[AT3G28290, AT14A];[AT3G28300, AT14A]	17.77	0.04	0.021	P	P	P	A	P	P
770	261872_s_at	AT4G21660;AT1G11520	[AT4G21660, proline-rich spliceosome-associated (PSP) family protein];[AT1G11520, pliceosome associated protein-related]	2.62	2.57e-06	0.999808	0.999946	716		261872_s_at	AT4G21660;AT1G11520	[AT4G21660, proline-rich spliceosome-associated (PSP) family protein];[AT1G11520, pliceosome associated protein-related]	3.03	0.004	0.007	P	P	P	P	P	P
771	262226_at	AT1G53885;AT1G53903	[AT1G53885, senescence-associated protein-related];[AT1G53903, similar to senescence-associated protein-related [Arabidopsis thaliana] (TAIR:AT1G53885.1); similar to Protein of unknown function DUF581 [Medicago truncatula] (GB:ABO84791.1); contains InterPro domain Protein of unknown function DUF581 (InterPro:IPR007650)]	2.62	0.00382099	0.964061	0.989745	33		262226_at	AT1G53885	senescence-associated protein-related	35.45	0.005	0.007	P	P	P	P	A	A
768	263791_at	AT2G24520	AHA5 (ARABIDOPSIS H(+)-ATPASE 5); ATPase	2.62	0.000311919	0.993958	0.998298	1152		263791_at	AT2G24520	AHA5 (ARABIDOPSIS H(+)-ATPASE 5); ATPase	2.25	0.004	0.007	P	P	P	P	P	M
778	260876_at	AT1G21460	nodulin MtN3 family protein	2.61	2.36e-05	0.999052	0.999734	214		260876_at	AT1G21460	nodulin MtN3 family protein	8.11	0	0	P	P	P	P	P	P
776	261208_at	AT1G12930	importin-related	2.61	7.54e-05	0.997819	0.999387	1338		261208_at	AT1G12930	importin-related	2.06	0.042	0.022	P	P	P	P	P	P
786	248145_at	AT5G54880	DTW domain-containing protein	2.59	0.00379574	0.964229	0.989793	402		248145_at	AT5G54880	DTW domain-containing protein	4.65	0.001	0.003	P	P	P	P	A	M
787	251603_at	AT3G57760	protein kinase family protein	2.58	0.000154259	0.996352	0.998974	378		251603_at	AT3G57760	protein kinase family protein	4.84	0.005	0.007	P	P	P	A	A	A
791	253571_at	AT4G31000	calmodulin-binding protein	2.58	0.000165895	0.996157	0.998919	632		253571_at	AT4G31000	calmodulin-binding protein	3.28	0.005	0.007	P	P	P	P	A	P
792	259318_at	AT3G01100	HYP1 (HYPOTHETICAL PROTEIN 1)	2.58	1.75e-06	0.999854	0.999959	730		259318_at	AT3G01100	HYP1 (HYPOTHETICAL PROTEIN 1)	3	0.003	0.006	P	P	P	P	P	P
795	262159_at	AT1G52720	similar to unknown protein [Arabidopsis thaliana] (TAIR:AT3G15630.1); similar to unnamed protein product [Vitis vinifera] (GB:CAO46032.1)	2.57	0.0206801	0.88285	0.965878	416		262159_at	AT1G52720	similar to unknown protein [Arabidopsis thaliana] (TAIR:AT3G15630.1); similar to conserved hypothetical protein [Medicago truncatula] (GB:ABE92597.1)	4.5	0.002	0.005	P	P	P	P	P	P
794	262872_at	AT1G64690	similar to unknown protein [Arabidopsis thaliana] (TAIR:AT3G11590.1); similar to unnamed protein product [Vitis vinifera] (GB:CAO62905.1)	2.57	0.00063864	0.989914	0.997153	280		262872_at	AT1G64690	similar to unknown protein [Arabidopsis thaliana] (TAIR:AT1G50660.1); similar to expressed protein [Oryza sativa (japonica cultivar-group)] (GB:AAP55027.2); similar to hypothetical protein [Oryza sativa] (GB:AAK31269.1)	6.11	0	0	P	P	P	A	A	A
797	251642_at	AT3G57520	ATSIP2 (ARABIDOPSIS THALIANA SEED IMBIBITION 2); hydrolase, hydrolyzing O-glycosyl compounds	2.56	0.00956167	0.931561	0.980272	359		251642_at	AT3G57520	ATSIP2 (ARABIDOPSIS THALIANA SEED IMBIBITION 2); hydrolase, hydrolyzing O-glycosyl compounds	5.01	0.006	0.008	P	P	P	P	P	P
798	255032_at	AT4G09500	glycosyltransferase family protein	2.56	0.00269739	0.971899	0.992005	814		255032_at	AT4G09500	glycosyltransferase family protein	2.8	0.048	0.024	P	P	P	P	P	P
799	258471_at	AT3G06030	ANP3 (Arabidopsis NPK1-related protein kinase 3); kinase	2.56	0.00273978	0.971588	0.991916	738		258471_at	AT3G06030	ANP3 (Arabidopsis NPK1-related protein kinase 3); kinase	2.99	0.002	0.005	P	P	P	A	A	A
800	258519_at	AT3G06760	Identical to Protein DEHYDRATION-INDUCED 19 homolog 4 (DI19-4) [Arabidopsis Thaliana] (GB:Q8VXU6;GB:Q9M7Y2); similar to HRB1 (HYPERSENSITIVE TO RED AND BLUE) [Arabidopsis thaliana] (TAIR:AT5G49230.1); similar to fiber protein Fb2 [Gossypium barbadense] (GB:AAN77145.1); contains InterPro domain Drought induced 19 (InterPro:IPR008598)	2.56	5.5e-06	0.999667	0.999907	733		258519_at	AT3G06760	similar to HRB1 (HYPERSENSITIVE TO RED AND BLUE) [Arabidopsis thaliana] (TAIR:AT5G49230.1); similar to fiber protein Fb2 [Gossypium barbadense] (GB:AAN77145.1); contains InterPro domain Drought induced 19; (InterPro:IPR008598)	3	0	0	P	P	P	P	P	P
806	253455_at	AT4G32020	similar to unknown protein [Arabidopsis thaliana] (TAIR:AT2G25250.1); similar to unknown [Populus trichocarpa] (GB:ABK93361.1)	2.55	1.72e-05	0.999244	0.999788	1383		253455_at	AT4G32020	similar to unknown protein [Arabidopsis thaliana] (TAIR:AT2G25250.1); similar to Os02g0797600 [Oryza sativa (japonica cultivar-group)] (GB:NP_001048398.1)	2.02	0.039	0.021	P	P	P	P	P	P
815	256178_s_at	AT1G51760;AT1G51780	[AT1G51760, IAR3 (IAA-ALANINE RESISTANT 3); metallopeptidase];[AT1G51780, ILL5 (IAA-leucine resistant (ILR)-like gene 5); metallopeptidase]	2.54	0.00911183	0.933829	0.980937	342		256178_s_at	AT1G51760;AT1G51780	[AT1G51760, IAR3 (IAA-ALANINE RESISTANT 3); metallopeptidase];[AT1G51780, ILL5 (IAA-leucine resistant (ILR)-like gene 5); metallopeptidase]	5.15	0.001	0.003	P	P	P	P	P	P
807	258863_at	AT3G03300	DCL2 (DICER-LIKE 2); ATP-dependent helicase/ ribonuclease III	2.54	2.77e-05	0.998936	0.999701	1225		258863_at	AT3G03300	DCL2 (DICER-LIKE 2); ATP-dependent helicase/ ribonuclease III	2.17	0.028	0.017	P	P	P	P	A	A
812	262061_at	AT1G80110	ATPP2-B11; carbohydrate binding	2.54	0.00454684	0.959374	0.988388	475		262061_at	AT1G80110	ATPP2-B11; similar to ATPP2-B10 (Phloem protein 2-B10)	4.05	0.001	0.003	P	P	P	A	A	A
811	263435_at	AT2G28600	ATP binding / ATP-dependent helicase/ nucleic acid binding	2.54	1.07e-05	0.999463	0.999849	403		263435_at	AT2G28600	ATP binding / ATP-dependent helicase/ nucleic acid binding	4.65	0.001	0.003	P	P	P	P	P	P
816	265412_at	AT2G16640	ATTOC132/TOC132 (MULTIMERIC TRANSLOCON COMPLEX IN THE OUTER ENVELOPE MEMBRANE 132); transmembrane receptor	2.54	5.3e-06	0.999676	0.999909	543		265412_at	AT2G16640	ATTOC132/TOC132 (MULTIMERIC TRANSLOCON COMPLEX IN THE OUTER ENVELOPE MEMBRANE 132); transmembrane receptor	3.64	0	0	P	P	P	P	P	A
818	264042_at	AT2G03760	ST (steroid sulfotransferase); sulfotransferase	2.53	5.71e-06	0.999658	0.999904	44		264042_at	AT2G03760	ST (steroid sulfotransferase); sulfotransferase	27.53	0.001	0.003	P	P	P	P	P	P
821	250710_at	AT5G06100	ATMYB33/MYB33 (myb domain protein 33); DNA binding / transcription factor	2.52	0.00188038	0.978239	0.993825	854		250710_at	AT5G06100	ATMYB33/MYB33 (myb domain protein 33); DNA binding / transcription factor	2.69	0.023	0.015	P	P	P	P	P	P
820	263712_at	AT2G20585	NFD6 (NUCLEAR FUSION DEFECTIVE 6)	2.52	0.000126082	0.996844	0.999113	486		263712_at	AT2G20585	NFD6 (NUCLEAR FUSION DEFECTIVE 6)	3.98	0.004	0.007	P	P	P	A	A	A
826	246255_at	AT4G36650	transcription factor IIB (TFIIB) family protein	2.51	5.41e-06	0.999672	0.999908	1209		246255_at	AT4G36650	transcription factor IIB (TFIIB) family protein	2.18	0.012	0.011	P	P	P	P	M	P
823	247032_at	AT5G67240	exonuclease	2.51	3.14e-05	0.998836	0.999673	729		247032_at	AT5G67240	exonuclease	3	0.014	0.012	P	P	P	P	P	P
824	250677_at	AT5G06520	SWAP (Suppressor-of-White-APricot)/surp domain-containing protein	2.51	0.0115952	0.921695	0.977371	22		250677_at	AT5G06520	SWAP (Suppressor-of-White-APricot)/surp domain-containing protein	44.51	0	0	P	P	P	A	A	A
827	258074_at	AT3G25890	AP2 domain-containing transcription factor, putative	2.51	4.65e-06	0.999705	0.999917	125		258074_at	AT3G25890	AP2 domain-containing transcription factor, putative	12.08	0.004	0.007	P	P	P	P	P	P
825	262421_at	AT1G50290	unknown protein	2.51	2.37e-05	0.99905	0.999733	890		262421_at	AT1G50290	unknown protein	2.63	0.002	0.005	P	P	P	P	P	P
832	245585_at	AT4G14970	similar to hypothetical protein [Vitis vinifera] (GB:CAN76433.1); similar to Os07g0154400 [Oryza sativa (japonica cultivar-group)] (GB:NP_001058915.1); similar to hypothetical protein OsI_024046 [Oryza sativa (indica cultivar-group)] (GB:EAZ02814.1)	2.5	0.000990712	0.986204	0.996099	268		245585_at	AT4G14970	similar to putative fanconi anemia, complementation group D2 [Oryza sativa (japonica cultivar-group)] (GB:BAD31595.1)	6.44	0	0	P	P	P	A	A	A
834	247691_at	AT5G59720	HSP18.2 (HEAT SHOCK PROTEIN 18.2)	2.5	0.0101263	0.928761	0.97945	697		247691_at	AT5G59720	HSP18.2 (HEAT SHOCK PROTEIN 18.2)	3.08	0.016	0.013	P	P	P	A	A	A
828	250599_at	AT5G07730	similar to unknown protein [Arabidopsis thaliana] (TAIR:AT5G61360.1)	2.5	0.000179831	0.995928	0.998855	1337		250599_at	AT5G07730	similar to unknown protein [Arabidopsis thaliana] (TAIR:AT5G61360.1)	2.06	0.026	0.017	P	P	P	A	A	A
833	256869_at	AT3G26420;AT3G26430	[AT3G26420, ATRZ-1A; RNA binding / nucleotide binding];[AT3G26430, GDSL-motif lipase/hydrolase family protein]	2.5	4.52e-05	0.998488	0.999575	990		256869_at	AT3G26420;AT3G26430	[AT3G26420, ATRZ-1A; RNA binding / nucleotide binding];[AT3G26430, GDSL-motif lipase/hydrolase family protein]	2.46	0.003	0.006	P	P	P	P	P	P
831	260718_at	AT1G48110	ECT7 (evolutionarily conserved C-terminal region 7)	2.5	7.8e-06	0.999573	0.99988	1001		260718_at	AT1G48110	ECT7 (evolutionarily conserved C-terminal region 7)	2.45	0	0	P	P	P	P	P	P
847	247939_at	AT5G57160	ATLIG4 (ARABIDOPSIS THALIANA DNA LIGASE IV)	2.49	0.000299412	0.994133	0.998348	735		247939_at	AT5G57160	ATLIG4 (Arabidopsis thaliana DNA ligase IV)	2.99	0.006	0.008	P	P	P	P	P	P
841	253270_at	AT4G34160	CYCD3/CYCD3;1/D3 (CYCLIN D3;1); cyclin-dependent protein kinase regulator/ protein binding	2.49	0.000227922	0.995174	0.998642	305		253270_at	AT4G34160	CYCD3;1 (CYCLIN D3;1); cyclin-dependent protein kinase regulator	5.73	0.011	0.01	P	P	P	A	P	P
846	254586_at	AT4G19510	disease resistance protein (TIR-NBS-LRR class), putative	2.49	7.2e-05	0.997888	0.999407	339		254586_at	AT4G19510	disease resistance protein (TIR-NBS-LRR class), putative	5.16	0.039	0.021	P	P	P	P	P	P
843	259286_at	AT3G11480	BSMT1; S-adenosylmethionine-dependent methyltransferase	2.49	0.0129111	0.915598	0.975575	179		259286_at	AT3G11480	S-adenosyl-L-methionine:carboxyl methyltransferase family protein	9.39	0.044	0.023	P	P	P	A	A	A
850	263096_at	AT2G16060	AHB1 (ARABIDOPSIS HEMOGLOBIN 1)	2.48	0.00418769	0.961662	0.989051	111		263096_at	AT2G16060	AHB1 (ARABIDOPSIS HEMOGLOBIN 1)	13.06	0.001	0.003	P	P	P	A	A	A
854	248743_at	no_match	no_match	2.47	0.0107931	0.925517	0.978496	1288		248743_at	no_match	no_match	2.1	0.024	0.016	P	P	A	A	A	A
855	265649_at	AT2G27510	ATFD3 (FERREDOXIN 3); electron carrier	2.47	0.000245804	0.994906	0.998566	865		265649_at	AT2G27510	ATFD3 (FERREDOXIN 3); electron carrier	2.68	0.004	0.007	P	P	P	P	P	P
853	267555_at	AT2G32765	SUM5 (SUMO 5)	2.47	0.000278226	0.994433	0.998433	334		267555_at	AT2G32765	small ubiquitin-like modifier 5 (SUMO)	5.3	0	0	P	P	P	A	A	A
862	249386_at	AT5G40060	pseudogene of disease resistance protein (TIR-NBS-LRR class)	2.46	0.000205585	0.995518	0.998739	981		249386_at	AT5G40060	pseudogene of disease resistance protein	2.48	0.002	0.005	P	P	P	P	P	P
858	258056_at	AT3G29010	catalytic	2.46	0.000831635	0.987822	0.99656	1051		258056_at	AT3G29010	similar to Biotin/lipoate A/B protein ligase [Medicago truncatula] (GB:ABE80361.1)	2.39	0.011	0.01	P	P	P	A	P	P
872	251454_at	AT3G60080	zinc finger (C3HC4-type RING finger) family protein	2.45	6.52e-06	0.999624	0.999895	894		251454_at	AT3G60080	zinc finger (C3HC4-type RING finger) family protein	2.62	0.012	0.011	P	P	P	P	P	P
869	253534_at	AT4G31500	CYP83B1 (CYTOCHROME P450 MONOOXYGENASE 83B1); oxygen binding	2.45	3.56e-05	0.998726	0.999642	835		253534_at	AT4G31500	CYP83B1 (CYTOCHROME P450 MONOOXYGENASE 83B1); oxygen binding	2.72	0	0	P	P	P	P	P	P
879	262135_at	AT1G78080	RAP2.4 (related to AP2 4); DNA binding / transcription factor	2.44	9.36e-06	0.999513	0.999863	399		262135_at	AT1G78080	RAP2.4 (related to AP2 4); DNA binding / transcription factor	4.67	0	0	P	P	P	P	P	P
891	248870_at	AT5G46710	zinc-binding family protein	2.43	1.51e-05	0.999312	0.999807	86		248870_at	AT5G46710	zinc-binding family protein	17.09	0.004	0.007	P	P	P	P	A	A
888	256125_at	AT1G18250	ATLP-1 (Arabidopsis thaumatin-like protein 1)	2.43	0.00846003	0.937177	0.981918	755		256125_at	AT1G18250	ATLP-1 (Arabidopsis thaumatin-like protein 1)	2.94	0.002	0.005	P	P	P	A	A	A
887	258396_at	AT3G15460	brix domain-containing protein	2.43	4.43e-05	0.99851	0.999582	317		258396_at	AT3G15460	brix domain-containing protein	5.5	0.016	0.013	P	P	P	P	P	P
893	252677_at	AT3G44320	NIT3 (NITRILASE 3)	2.42	0.0178524	0.894234	0.969256	994		252677_at	AT3G44320	NIT3 (NITRILASE 3)	2.46	0.01	0.01	P	P	P	A	A	A
894	254051_at	AT4G25270	pentatricopeptide (PPR) repeat-containing protein	2.42	0.00487442	0.957335	0.987797	147		254051_at	AT4G25270	pentatricopeptide (PPR) repeat-containing protein	10.94	0	0	P	P	P	A	P	P
901	254080_at	AT4G25630	FIB2 (FIBRILLARIN 2)	2.42	0.000320543	0.993839	0.998265	393		254080_at	AT4G25630	FIB2 (FIBRILLARIN 2)	4.76	0.046	0.024	P	P	P	P	P	P
899	255225_at	AT4G05410	transducin family protein / WD-40 repeat family protein	2.42	0.000533837	0.991126	0.997497	600		255225_at	AT4G05410	transducin family protein / WD-40 repeat family protein	3.42	0.047	0.024	P	P	P	P	A	P
895	264735_s_at	AT1G62080;AT1G62000;AT1G62060;AT1G62220	[AT1G62080, similar to unknown protein [Arabidopsis thaliana] (TAIR:AT1G62000.1)];[AT1G62000, similar to unknown protein [Arabidopsis thaliana] (TAIR:AT1G62080.1)];[AT1G62060, similar to unknown protein [Arabidopsis thaliana] (TAIR:AT1G62220.1)];[AT1G62220, similar to unknown protein [Arabidopsis thaliana] (TAIR:AT1G62060.1)]	2.42	0.00349593	0.966247	0.990376	1409		264735_s_at	AT1G62080;AT1G62000;AT1G62060;AT1G62220	[AT1G62080, similar to unknown protein [Arabidopsis thaliana] (TAIR:AT1G62000.1)];[AT1G62000, similar to unknown protein [Arabidopsis thaliana] (TAIR:AT1G62080.1)];[AT1G62060, similar to unknown protein [Arabidopsis thaliana] (TAIR:AT1G62080.1)];[AT1G62220, similar to unknown protein [Arabidopsis thaliana] (TAIR:AT1G62060.1)]	2	0.009	0.009	P	P	P	P	A	A
909	252902_at	AT4G39560	kelch repeat-containing F-box family protein	2.41	0.00117837	0.98439	0.995583	932		252902_at	AT4G39560	kelch repeat-containing F-box family protein	2.56	0.01	0.01	P	P	P	P	P	A
905	263401_at	AT2G04070	transporter	2.41	0.0125096	0.917437	0.976117	77		263401_at	AT2G04070	MATE efflux family protein	18.47	0	0	P	P	P	A	A	A
914	245562_at	AT4G15520	tRNA/rRNA methyltransferase (SpoU) family protein	2.4	7.49e-06	0.999585	0.999884	747		245562_at	AT4G15520	tRNA/rRNA methyltransferase (SpoU) family protein	2.97	0.006	0.008	P	P	P	P	P	P
913	251426_at	AT3G60180	uridylate kinase, putative / uridine monophosphate kinase, putative / UMP kinase, putative	2.4	1.62e-06	0.999862	0.999961	542		251426_at	AT3G60180	uridylate kinase, putative / uridine monophosphate kinase, putative / UMP kinase, putative	3.64	0.004	0.007	P	P	P	P	P	P
910	256675_at	AT3G52170	DNA binding	2.4	1.09e-05	0.999456	0.999847	833		256675_at	AT3G52170	DNA binding	2.73	0.046	0.024	P	P	P	A	A	M
918	253485_at	AT4G31800	WRKY18 (WRKY DNA-binding protein 18); transcription factor	2.39	0.0051075	0.95591	0.987383	54		253485_at	AT4G31800	WRKY18 (WRKY DNA-binding protein 18); transcription factor	24.45	0.001	0.003	P	P	P	A	A	A
930	255499_at	AT4G02730	transducin family protein / WD-40 repeat family protein	2.38	7.76e-06	0.999574	0.999881	1037		255499_at	AT4G02730	transducin family protein / WD-40 repeat family protein	2.4	0.009	0.009	P	P	P	P	P	P
924	265452_at	AT2G46510	basic helix-loop-helix (bHLH) family protein	2.38	0.000970782	0.986402	0.996156	462		265452_at	AT2G46510	basic helix-loop-helix (bHLH) family protein	4.12	0.006	0.008	P	P	P	P	P	P
923	265810_at	AT2G18090	PHD finger family protein / SWIB complex BAF60b domain-containing protein / GYF domain-containing protein	2.38	0.000186843	0.995815	0.998823	975		265810_at	AT2G18090	PHD finger family protein / SWIB complex BAF60b domain-containing protein / GYF domain-containing protein	2.49	0.011	0.01	P	P	P	P	P	P
933	260666_at	AT1G19300	GATL1/GLZ1/PARVUS (GALACTURONOSYLTRANSFERASE-LIKE 1); polygalacturonate 4-alpha-galacturonosyltransferase/ transferase, transferring glycosyl groups / transferase, transferring hexosyl groups	2.37	0.000831055	0.987829	0.996561	377		260666_at	AT1G19300	GATL1/GLZ1/PARVUS (Galacturonosyltransferase-like 1); polygalacturonate 4-alpha-galacturonosyltransferase/ transferase, transferring glycosyl groups / transferase, transferring hexosyl groups	4.84	0.001	0.003	P	P	P	P	M	P
932	261866_at	AT1G50420	SCL3 (SCARECROW-LIKE 3); transcription factor	2.37	0.000161505	0.99623	0.99894	618		261866_at	AT1G50420	SCL3 (SCARECROW-LIKE 3); transcription factor	3.36	0.01	0.01	P	P	P	P	P	P
934	262253_s_at	AT1G53900;AT1G53880	[AT1G53900, GTP binding / translation initiation factor];[AT1G53880, GTP binding / translation initiation factor]	2.37	1.62e-06	0.999862	0.999961	283		262253_s_at	AT1G53900;AT1G53880	[AT1G53900, GTP binding / translation initiation factor];[AT1G53880, GTP binding / translation initiation factor]	6.06	0.001	0.003	P	P	P	P	P	P
936	263783_at	AT2G46400	WRKY46 (WRKY DNA-binding protein 46); transcription factor	2.37	0.00525768	0.955002	0.987119	274		263783_at	AT2G46400	WRKY46 (WRKY DNA-binding protein 46); transcription factor	6.3	0.027	0.017	P	P	P	P	P	M
938	245219_at	AT1G58807;AT1G59124	[AT1G58807, disease resistance protein (CC-NBS-LRR class), putative / PRM1 homolog, putative];[AT1G59124, disease resistance protein (CC-NBS-LRR class), putative / PRM1 homolog, putative]	2.36	9.73e-06	0.999499	0.999859	318		245219_at	AT1G58807;AT1G59124	[AT1G58807, disease resistance protein (CC-NBS-LRR class), putative / PRM1 homolog, putative];[AT1G59124, disease resistance protein (CC-NBS-LRR class), putative / PRM1 homolog, putative]	5.5	0.019	0.014	P	P	P	P	P	P
941	251873_at	AT3G54230	nucleic acid binding	2.36	6.49e-06	0.999626	0.999895	1030		251873_at	AT3G54230	nucleic acid binding	2.41	0.005	0.007	P	P	P	P	P	P
939	252275_at	AT3G49600	UBP26 (ubiquitin-specific protease 26); ubiquitin-specific protease	2.36	0.00022161	0.995271	0.998669	500		252275_at	AT3G49600	UBP26 (ubiquitin-specific protease 26); ubiquitin-specific protease	3.87	0.001	0.003	P	P	P	P	P	P
942	252831_at	AT4G39980	DHS1 (3-DEOXY-D-ARABINO-HEPTULOSONATE 7-PHOSPHATE SYNTHASE 1); 3-deoxy-7-phosphoheptulonate synthase	2.35	0.00152148	0.981278	0.994694	438		252831_at	AT4G39980	DHS1 (3-DEOXY-D-ARABINO-HEPTULOSONATE 7-PHOSPHATE SYNTHASE 1); 3-deoxy-7-phosphoheptulonate synthase	4.35	0.002	0.005	P	P	P	P	P	P
946	263474_at	AT2G31725	similar to unknown protein [Arabidopsis thaliana] (TAIR:AT1G05730.1); similar to hypothetical protein [Vitis vinifera] (GB:CAN73933.1); contains InterPro domain Protein of unknown function DUF842, eukaryotic (InterPro:IPR008560)	2.35	0.00261987	0.972473	0.99217	1306		263474_at	AT2G31725	similar to unknown protein [Arabidopsis thaliana] (TAIR:AT1G05730.1); similar to hypothetical protein LOC406709 [Danio rerio] (GB:NP_998565.1); similar to Os11g0256200 [Oryza sativa (japonica cultivar-group)] (GB:NP_001067634.1); contains InterPro domain Protein of unknown function DUF842, eukaryotic; (InterPro:IPR008560)	2.09	0.003	0.006	P	P	P	A	A	A
950	245121_at	AT2G47610	60S ribosomal protein L7A (RPL7aA)	2.34	0.000177928	0.995959	0.998863	1354		245121_at	AT2G47610	60S ribosomal protein L7A (RPL7aA)	2.04	0.045	0.023	P	P	P	P	P	P
948	252822_at	AT4G39955	hydrolase, alpha/beta fold family protein	2.34	3.62e-05	0.998711	0.999638	233		252822_at	AT4G39955	hydrolase, alpha/beta fold family protein	7.61	0.01	0.01	P	P	P	P	A	A
949	255044_at	AT4G09680	similar to hypothetical protein [Vitis vinifera] (GB:CAN78397.1)	2.34	0.000717554	0.989039	0.996905	1259		255044_at	AT4G09680	similar to Os09g0376000 [Oryza sativa (japonica cultivar-group)] (GB:NP_001063041.1)	2.14	0.022	0.015	P	P	P	P	P	P
957	245855_at	AT5G13550	SULTR4;1 (Sulfate transporter 4.1); sulfate transmembrane transporter	2.33	0.00373302	0.964647	0.989914	654		245855_at	AT5G13550	SULTR4;1 (Sulfate transporter 4.1); sulfate transporter	3.23	0.006	0.008	P	P	P	P	P	P
959	253339_at	AT4G33520	PAA1 (metal-transporting P-type ATPase 1)	2.33	3.4e-05	0.998769	0.999654	662		253339_at	AT4G33520	PAA1 (metal-transporting P-type ATPase 1)	3.19	0.001	0.003	P	P	P	P	P	P
955	258111_at	AT3G14630	CYP72A9 (cytochrome P450, family 72, subfamily A, polypeptide 9); oxygen binding	2.33	0.000826151	0.98788	0.996576	982		258111_at	AT3G14630	CYP72A9 (cytochrome P450, family 72, subfamily A, polypeptide 9); oxygen binding	2.47	0.046	0.024	P	P	P	M	A	P
963	246832_at	AT5G26600	catalytic/ pyridoxal phosphate binding	2.32	9.33e-05	0.997458	0.999286	1289		246832_at	AT5G26600	transaminase	2.1	0.007	0.008	P	P	P	P	P	P
965	246240_at	AT4G37130	hydroxyproline-rich glycoprotein family protein	2.31	3.12e-05	0.998843	0.999675	960		246240_at	AT4G37130	hydroxyproline-rich glycoprotein family protein	2.52	0	0	P	P	P	P	P	P
966	250986_at	AT5G02850	hydroxyproline-rich glycoprotein family protein	2.31	0.000713931	0.989079	0.996916	550		250986_at	AT5G02850	hydroxyproline-rich glycoprotein family protein	3.62	0.001	0.003	P	P	P	P	P	P
964	253506_at	AT4G31980	similar to unknown protein [Arabidopsis thaliana] (TAIR:AT5G11290.1); similar to unnamed protein product [Vitis vinifera] (GB:CAO46056.1); similar to hypothetical protein [Vitis vinifera] (GB:CAN68458.1); contains InterPro domain Protein of unknown function DUF862, eukaryotic (InterPro:IPR008580); contains InterPro domain Protein of unknown function DUF247, plant (InterPro:IPR004158)	2.31	0.000251308	0.994825	0.998543	386		253506_at	AT4G31980	similar to unknown protein [Arabidopsis thaliana] (TAIR:AT5G11290.1); similar to Plant protein of unknown function [Medicago truncatula] (GB:ABE78528.1); contains InterPro domain Protein of unknown function DUF862, eukaryotic; (InterPro:IPR008580); contains InterPro domain Protein of unknown function DUF247, plant; (InterPro:IPR004158)	4.79	0.001	0.003	P	P	P	A	A	A
977	247848_at	AT5G58120	disease resistance protein (TIR-NBS-LRR class), putative	2.3	0.00080016	0.988153	0.996653	371		247848_at	AT5G58120	disease resistance protein (TIR-NBS-LRR class), putative	4.89	0	0	P	P	P	P	P	P
976	266517_at	AT2G35120	glycine cleavage system H protein, mitochondrial, putative	2.3	0.000164898	0.996174	0.998924	441		266517_at	AT2G35120	glycine cleavage system H protein, mitochondrial, putative	4.33	0.001	0.003	P	P	P	P	P	P
982	253754_at	AT4G29020	glycine-rich protein	2.29	0.00246968	0.9736	0.992494	428		253754_at	AT4G29020	glycine-rich protein	4.4	0.03	0.018	P	P	P	P	P	P
979	265730_at	AT2G32220	60S ribosomal protein L27 (RPL27A)	2.29	0.000155114	0.996338	0.99897	189		265730_at	AT2G32220	60S ribosomal protein L27 (RPL27A)	8.9	0.003	0.006	P	P	P	A	A	A
978	266938_at	AT2G18950	HPT1 (HOMOGENTISATE PHYTYLTRANSFERASE 1); prenyltransferase	2.29	0.000109255	0.997152	0.999199	1292		266938_at	AT2G18950	HPT1 (HOMOGENTISATE PHYTYLTRANSFERASE 1); prenyltransferase	2.1	0.05	0.025	P	P	P	P	P	P
996	249125_at	AT5G43450	2-oxoglutarate-dependent dioxygenase, putative	2.27	0.00123266	0.983881	0.995438	69		249125_at	AT5G43450	2-oxoglutarate-dependent dioxygenase, putative	19.64	0	0	P	P	P	P	P	P
994	260256_at	AT1G74350	intron maturase, type II family protein	2.27	0.000828052	0.98786	0.99657	720		260256_at	AT1G74350	intron maturase, type II family protein	3.02	0.002	0.005	P	P	P	A	A	A
999	245106_at	AT2G41650	unknown protein	2.26	0.000469376	0.991906	0.997718	589		245106_at	AT2G41650	unknown protein	3.45	0.003	0.006	P	P	P	P	P	P
1000	246559_at	AT5G15550	transducin family protein / WD-40 repeat family protein	2.26	0.000990123	0.98621	0.996101	309		246559_at	AT5G15550	transducin family protein / WD-40 repeat family protein	5.6	0.024	0.016	P	P	P	A	A	P
1002	245253_at	AT4G15440	HPL1 (HYDROPEROXIDE LYASE 1); heme binding / iron ion binding / monooxygenase	2.25	0.000642484	0.989871	0.997141	249		245253_at	AT4G15440	HPL1 (HYDROPEROXIDE LYASE 1); heme binding / iron ion binding / monooxygenase	6.93	0.001	0.003	P	P	P	P	P	P
1004	248192_at	AT5G54140	ILL3 (IAA-amino acid hydrolase ILR1-like 3); metallopeptidase	2.25	0.00044923	0.992156	0.997789	24		248192_at	AT5G54140	ILL3 (IAA-amino acid hydrolase ILR1-like 3); metallopeptidase	42.8	0	0	P	P	P	A	A	A
1005	259891_at	AT1G72730	eukaryotic translation initiation factor 4A, putative / eIF-4A, putative	2.25	0.00099223	0.986189	0.996095	502		259891_at	AT1G72730	eukaryotic translation initiation factor 4A, putative / eIF-4A, putative	3.87	0.005	0.007	P	P	P	A	A	P
1006	262854_at	AT1G20870	similar to unknown protein [Arabidopsis thaliana] (TAIR:AT1G54850.1); similar to unnamed protein product [Vitis vinifera] (GB:CAO66281.1); contains InterPro domain HSP20-like chaperone (InterPro:IPR008978)	2.25	0.00218594	0.975787	0.993122	1206		262854_at	AT1G20870	similar to unknown protein [Arabidopsis thaliana] (TAIR:AT1G54850.1); similar to HSP20-like chaperone [Medicago truncatula] (GB:ABE82163.1); contains InterPro domain HSP20-like chaperone; (InterPro:IPR008978)	2.19	0	0	P	P	P	A	A	A
1007	264666_at	AT1G09680	pentatricopeptide (PPR) repeat-containing protein	2.25	0.00089385	0.98718	0.996377	324		264666_at	AT1G09680	pentatricopeptide (PPR) repeat-containing protein	5.38	0.006	0.008	P	P	P	A	A	A
1022	253702_at	AT4G29900	ACA10 (autoinhibited Ca2+ -ATPase 10); calcium-transporting ATPase/ calmodulin binding	2.24	1.73e-05	0.999243	0.999787	616		253702_at	AT4G29900	ACA10 (autoinhibited Ca2+ -ATPase 10); calcium-transporting ATPase/ calmodulin binding	3.36	0.03	0.018	P	P	P	P	P	A
1011	255038_at	AT4G09510	beta-fructofuranosidase, putative / invertase, putative / saccharase, putative / beta-fructosidase, putative	2.24	0.000113623	0.997071	0.999176	919		255038_at	AT4G09510	beta-fructofuranosidase, putative / invertase, putative / saccharase, putative / beta-fructosidase, putative	2.58	0.003	0.006	P	P	P	A	A	A
1020	260203_at	AT1G52890	ANAC019 (Arabidopsis NAC domain containing protein 19); transcription factor	2.24	0.0203932	0.883982	0.966214	276		260203_at	AT1G52890	ANAC019 (Arabidopsis NAC domain containing protein 19); transcription factor	6.29	0	0	P	P	P	A	A	A
1021	267452_at	AT2G33860	ETT (ETTIN); transcription factor	2.24	3.07e-06	0.999781	0.999939	753		267452_at	AT2G33860	ETT (ETTIN); transcription factor	2.95	0	0	P	P	P	P	P	P
1024	245234_at	AT4G25560	AtMYB18 (myb domain protein 18); DNA binding / transcription factor	2.23	0.00655268	0.947475	0.984928	535		245234_at	AT4G25560	AtMYB18 (myb domain protein 18); DNA binding / transcription factor	3.66	0.01	0.01	P	P	P	A	A	A
1031	252870_at	AT4G39940	AKN2 (APS-KINASE 2); ATP binding / kinase/ transferase, transferring phosphorus-containing groups	2.23	3.12e-05	0.998843	0.999675	681		252870_at	AT4G39940	AKN2 (APS-KINASE 2); ATP binding / kinase/ transferase, transferring phosphorus-containing groups	3.13	0.001	0.003	P	P	P	P	P	P
1030	258165_at	AT3G17900	similar to unnamed protein product [Vitis vinifera] (GB:CAO70781.1); similar to unnamed protein product [Vitis vinifera] (GB:CAO41033.1)	2.23	0.000168978	0.996106	0.998905	1096		258165_at	AT3G17900	similar to Os03g0152800 [Oryza sativa (japonica cultivar-group)] (GB:NP_001048995.1); similar to expressed protein [Oryza sativa (japonica cultivar-group)] (GB:ABF94028.1)	2.32	0.049	0.025	P	P	P	P	P	P
1029	265340_at	AT2G18330	AAA-type ATPase family protein	2.23	0.000143629	0.996535	0.999025	529		265340_at	AT2G18330	AAA-type ATPase family protein	3.69	0.016	0.013	P	P	P	P	A	P
1034	259050_at	AT3G03360	F-box family protein	2.22	0.000138251	0.996628	0.999052	639		259050_at	AT3G03360	F-box family protein	3.27	0.001	0.003	P	P	P	P	A	A
1036	261789_at	AT1G15930	40S ribosomal protein S12 (RPS12A)	2.22	5.04e-06	0.999688	0.999912	653		261789_at	AT1G15930	40S ribosomal protein S12 (RPS12A)	3.23	0.01	0.01	P	P	P	P	P	P
1040	253490_at	AT4G31790	diphthine synthase, putative (DPH5)	2.21	0.00013842	0.996625	0.999051	464		253490_at	AT4G31790	diphthine synthase, putative (DPH5)	4.12	0.01	0.01	P	P	P	P	P	P
1043	257141_at	AT3G28900	60S ribosomal protein L34 (RPL34C)	2.21	5.48e-05	0.998266	0.999513	472		257141_at	AT3G28900	60S ribosomal protein L34 (RPL34C)	4.06	0.007	0.008	P	P	P	P	P	P
1041	257697_at	AT3G12700	aspartyl protease family protein	2.21	0.00170436	0.979706	0.994245	671		257697_at	AT3G12700	aspartyl protease family protein	3.15	0.002	0.005	P	P	P	A	A	A
1050	251433_at	AT3G59830	ankyrin protein kinase, putative	2.2	0.000648142	0.989807	0.997123	1086		251433_at	AT3G59830	ankyrin protein kinase, putative	2.33	0.006	0.008	P	P	P	A	A	A
1049	259176_at	AT3G01610	CDC48C (EMBRYO DEFECTIVE 1354); ATPase	2.2	0.000323654	0.993797	0.998253	1122		259176_at	AT3G01610	CDC48C (EMBRYO DEFECTIVE 1354); ATPase	2.3	0.003	0.006	P	P	P	A	P	P
1046	262531_at	AT1G17230	protein binding / protein kinase	2.2	0.00939112	0.932417	0.980523	746		262531_at	AT1G17230	leucine-rich repeat family protein / protein kinase family protein	2.97	0.006	0.008	P	P	P	A	A	A
1057	250844_at	AT5G04470	SIM (SIAMESE)	2.19	2.89e-05	0.998904	0.999692	490		250844_at	AT5G04470	similar to unknown protein [Arabidopsis thaliana] (TAIR:AT3G10525.1)	3.95	0.002	0.005	P	P	P	P	P	A
1054	258164_at	AT3G17910	SURF1 (SURFEIT 1)	2.19	0.000174684	0.996012	0.998878	477		258164_at	AT3G17910	SURF1 (SURFEIT 1)	4.03	0.034	0.019	P	P	P	P	A	P
1070	255344_s_at	AT4G04570;AT4G04540	[AT4G04570, protein kinase family protein];[AT4G04540, protein kinase family protein]	2.18	0.00162066	0.980419	0.994449	564		255344_s_at	AT4G04570;AT4G04540	[AT4G04570, protein kinase family protein];[AT4G04540, protein kinase family protein]	3.57	0.017	0.013	P	P	P	P	P	P
1067	260205_at	AT1G70700	JAZ9/TIFY7 (JASMONATE-ZIM-DOMAIN PROTEIN 9)	2.18	0.00297593	0.969877	0.991423	288		260205_at	AT1G70700	similar to unknown protein [Arabidopsis thaliana] (TAIR:AT1G48500.1); similar to hypothetical protein [Solanum tuberosum] (GB:BAE46411.1); contains InterPro domain ZIM; (InterPro:IPR010399)	6.03	0.017	0.013	P	P	P	P	P	P
1068	264206_at	AT1G22730	MA3 domain-containing protein	2.18	0.000384581	0.992981	0.998022	1119		264206_at	AT1G22730	MA3 domain-containing protein	2.3	0.017	0.013	P	P	P	P	P	P
1064	265629_at	AT2G27228;AT2G27230	[AT2G27228, CPuORF6 (Conserved peptide upstream open reading frame 6)];[AT2G27230, LHW (LONESOME HIGHWAY); protein homodimerization/ transcription activator/ transcription factor]	2.18	0.000191345	0.995743	0.998802	255		265629_at	AT2G27230	transcription factor-related	6.83	0.001	0.003	P	P	P	P	P	P
1060	266643_s_at	AT2G29730;AT2G29710	[AT2G29730, UDP-glucoronosyl/UDP-glucosyl transferase family protein];[AT2G29710, UDP-glucoronosyl/UDP-glucosyl transferase family protein]	2.18	7.68e-05	0.997789	0.999379	264		266643_s_at	AT2G29730;AT2G29710	[AT2G29730, UDP-glucoronosyl/UDP-glucosyl transferase family protein];[AT2G29710, UDP-glucoronosyl/UDP-glucosyl transferase family protein]	6.53	0	0	P	P	P	P	M	M
1059	267300_at	AT2G30140	UDP-glucoronosyl/UDP-glucosyl transferase family protein	2.18	0.00182473	0.978698	0.993957	1348		267300_at	AT2G30140	UDP-glucoronosyl/UDP-glucosyl transferase family protein	2.05	0.049	0.025	P	P	P	P	P	P
1077	248558_at	AT5G49990	xanthine/uracil permease family protein	2.17	0.00149561	0.981505	0.994759	1031		248558_at	AT5G49990	xanthine/uracil permease family protein	2.41	0.003	0.006	P	P	P	A	P	M
1081	248700_at	AT5G48400	ATGLR1.2 (Arabidopsis thaliana glutamate receptor 1.2)	2.17	0.0033336	0.967361	0.990698	921		248700_at	AT5G48400	ATGLR1.2 (Arabidopsis thaliana glutamate receptor 1.2)	2.57	0.025	0.016	P	P	P	A	A	P
1076	253432_at	AT4G32450	pentatricopeptide (PPR) repeat-containing protein	2.17	0.00176516	0.979194	0.994099	1017		253432_at	AT4G32450	pentatricopeptide (PPR) repeat-containing protein	2.43	0.009	0.009	P	P	P	P	P	P
1075	260722_at	AT1G48040	protein serine/threonine phosphatase	2.17	0.00312853	0.968793	0.991111	1369		260722_at	AT1G48040	protein phosphatase type 2C	2.03	0.014	0.012	P	P	P	P	P	P
1091	250285_at	AT5G13300	SFC (SCARFACE)	2.16	0.0019011	0.978069	0.993776	1237		250285_at	AT5G13300	SFC (SCARFACE, VASCULAR NETWORK DEFECTIVE 3)	2.16	0.037	0.02	P	P	P	P	P	M
1095	252134_at	AT3G50910	similar to unknown protein [Arabidopsis thaliana] (TAIR:AT5G66480.1); similar to hypothetical protein [Thellungiella halophila] (GB:ABB45854.1)	2.16	0.000155069	0.996339	0.99897	584		252134_at	AT3G50910	similar to unknown protein [Arabidopsis thaliana] (TAIR:AT5G66480.1); similar to hypothetical protein [Thellun (GB:ABB45854.1); contains domain no description (G3D.3.40.50.300)	3.48	0.002	0.005	P	P	P	P	P	P
1094	258598_at	AT3G04410	transcription factor	2.16	0.00526509	0.954957	0.987106	252		258598_at	AT3G04410	transcription factor; similar to ANAC004 (Arabidopsis NAC domain containing protein 4)	6.86	0.003	0.006	P	P	P	A	A	A
1089	262420_at	AT1G50300	TAF15 (TBP-ASSOCIATED FACTOR 15); RNA binding	2.16	6.7e-05	0.997995	0.999437	1077		262420_at	AT1G50300	zinc finger (Ran-binding) family protein / RNA recognition motif (RRM)-containing protein	2.34	0.001	0.003	P	P	P	P	A	A
1092	262653_at	AT1G14130	2-oxoglutarate-dependent dioxygenase, putative	2.16	0.000452315	0.992118	0.997778	1363		262653_at	AT1G14130	2-oxoglutarate-dependent dioxygenase, putative	2.03	0.017	0.013	P	P	P	P	P	P
1090	265093_at	AT1G03905	ABC transporter family protein	2.16	0.00747027	0.942419	0.983452	836		265093_at	AT1G03905	ABC transporter family protein	2.72	0	0	A	P	P	A	A	A
1100	266505_at	AT2G47830	cation efflux family protein / metal tolerance protein, putative (MTPc1)	2.15	1.41e-05	0.999346	0.999817	588		266505_at	AT2G47830	cation efflux family protein / metal tolerance protein, putative (MTPc1)	3.46	0.029	0.018	P	P	P	P	P	A
1106	253519_at	AT4G31240	electron carrier	2.14	0.0013226	0.983053	0.995201	1287		253519_at	AT4G31240	electron carrier	2.1	0.016	0.013	P	P	P	M	A	A
1108	256415_at	AT3G11210	GDSL-motif lipase/hydrolase family protein	2.14	0.000348947	0.993453	0.998156	337		256415_at	AT3G11210	GDSL-motif lipase/hydrolase family protein	5.18	0	0	P	P	P	P	A	A
1107	261584_at	AT1G01040	DCL1 (DICER-LIKE1); ATP-dependent helicase/ ribonuclease III	2.14	0.000111815	0.997104	0.999186	790		261584_at	AT1G01040	DCL1 (DICER-LIKE1); ATP-dependent helicase/ ribonuclease III	2.84	0.001	0.003	P	P	P	P	A	A
1103	263686_at	AT1G26910	60S ribosomal protein L10 (RPL10B)	2.14	0.00010181	0.997293	0.999239	704		263686_at	AT1G26910	60S ribosomal protein L10 (RPL10B)	3.06	0.01	0.01	P	P	P	P	P	P
1115	255497_at	AT4G02590	UNE12 (unfertilized embryo sac 12); DNA binding / transcription factor	2.13	8.91e-05	0.99754	0.999308	886		255497_at	AT4G02590	UNE12 (unfertilized embryo sac 12); DNA binding / transcription factor	2.64	0.021	0.015	P	P	P	P	P	P
1120	255872_at	AT2G30360	CIPK11 (SOS3-INTERACTING PROTEIN 4); kinase	2.13	0.0120911	0.919373	0.976687	449		255872_at	AT2G30360	CIPK11 (SNF1-RELATED PROTEIN KINASE 3.22, SOS3-INTERACTING PROTEIN 4); kinase	4.18	0.001	0.003	P	P	P	P	A	P
1119	258201_at	AT3G13910	similar to unknown protein [Arabidopsis thaliana] (TAIR:AT2G19460.1); similar to unknown [Populus trichocarpa] (GB:ABK95751.1)	2.13	0.000283	0.994365	0.998413	604		258201_at	AT3G13910	similar to unknown protein [Arabidopsis thaliana] (TAIR:AT2G19460.1); similar to hypothetical protein MtrDRAFT_AC152551g19v1 [Medicago truncatula] (GB:ABE86249.1)	3.39	0.022	0.015	P	P	P	P	P	P
1116	260547_at	AT2G43550	trypsin inhibitor, putative	2.13	0.00119444	0.984239	0.995539	488		260547_at	AT2G43550	trypsin inhibitor, putative	3.97	0.001	0.003	P	P	P	P	P	P
1138	250711_at	AT5G06110	DNAJ heat shock N-terminal domain-containing protein / cell division protein-related	2.12	5.48e-06	0.999669	0.999907	461		250711_at	AT5G06110	DNAJ heat shock N-terminal domain-containing protein / cell division protein-related	4.13	0.012	0.011	P	P	P	P	P	P
1134	256244_at	AT3G12520	SULTR4;2 (sulfate transporter 4;2); sulfate transmembrane transporter	2.12	0.00132158	0.983062	0.995204	508		256244_at	AT3G12520	SULTR4;2 (sulfate transporter 4;2); sulfate transporter	3.84	0.006	0.008	P	P	P	P	P	A
1128	259238_at	AT3G11400	EIF3G1 (eukaryotic translation initiation factor 3G1); RNA binding / translation initiation factor	2.12	2.33e-05	0.99906	0.999736	1087		259238_at	AT3G11400	EIF3G1 (eukaryotic translation initiation factor 3G1); RNA binding / translation initiation factor	2.33	0.013	0.011	P	P	P	P	P	P
1136	263845_at	AT2G37040	PAL1 (PHE AMMONIA LYASE 1); phenylalanine ammonia-lyase	2.12	0.028511	0.853571	0.957166	376		263845_at	AT2G37040	PAL1 (PHE AMMONIA LYASE 1); phenylalanine ammonia-lyase	4.86	0.001	0.003	P	P	P	P	P	P
1146	254245_at	AT4G23240	protein kinase family protein	2.11	0.00173699	0.979431	0.994166	479		254245_at	AT4G23240	protein kinase family protein	4.01	0.017	0.013	P	P	P	M	P	A
1145	259113_at	AT3G05510	phospholipid/glycerol acyltransferase family protein	2.11	0.000254534	0.994777	0.99853	310		259113_at	AT3G05510	phospholipid/glycerol acyltransferase family protein	5.6	0.007	0.008	P	P	P	A	P	A
1147	259629_at	AT1G56510	disease resistance protein (TIR-NBS-LRR class), putative	2.11	0.00591293	0.95113	0.985993	779		259629_at	AT1G56510	disease resistance protein (TIR-NBS-LRR class), putative	2.87	0.007	0.008	P	P	P	P	P	P
1151	261436_at	AT1G07870	protein kinase family protein	2.1	0.0119628	0.919971	0.976864	1308		261436_at	AT1G07870	protein kinase family protein	2.09	0.031	0.018	P	P	P	P	A	P
1153	246468_at	AT5G17050	UDP-glucoronosyl/UDP-glucosyl transferase family protein	2.09	0.0109758	0.924639	0.978238	768		246468_at	AT5G17050	UDP-glucoronosyl/UDP-glucosyl transferase family protein	2.9	0.007	0.008	P	P	P	P	P	P
1161	250013_at	AT5G18040	similar to unknown protein [Arabidopsis thaliana] (TAIR:AT5G18065.1)	2.09	0.00175526	0.979277	0.994122	778		250013_at	AT5G18040	similar to unknown protein [Arabidopsis thaliana] (TAIR:AT5G18065.1); contains domain Cysteine proteinases (SSF54001)	2.87	0.006	0.008	P	P	P	P	P	A
1160	256278_at	AT3G12130	KH domain-containing protein / zinc finger (CCCH type) family protein	2.09	1.15e-05	0.999435	0.999841	1390		256278_at	AT3G12130	KH domain-containing protein / zinc finger (CCCH type) family protein	2.02	0.042	0.022	P	P	P	P	A	A
1162	261133_at	AT1G19715	jacalin lectin family protein	2.09	7.55e-06	0.999582	0.999883	668		261133_at	AT1G19715	jacalin lectin family protein	3.16	0.004	0.007	P	P	P	P	P	P
1152	266627_at	AT2G35340	MEE29 (maternal effect embryo arrest 29); ATP-dependent RNA helicase	2.09	7.13e-05	0.997903	0.999411	581		266627_at	AT2G35340	MEE29 (maternal effect embryo arrest 29); ATP-dependent RNA helicase	3.51	0	0	P	P	P	A	M	A
1158	266971_at	AT2G39580	binding	2.09	0.000378946	0.993055	0.998043	987		266971_at	AT2G39580	binding	2.47	0.034	0.019	P	P	P	P	P	P
1163	252018_at	AT3G53000	ATPP2-A15 (Phloem protein 2-A15); carbohydrate binding	2.08	0.000119088	0.99697	0.999148	786		252018_at	AT3G53000	ATPP2-A15 (Phloem protein 2-A15)	2.85	0.004	0.007	P	P	P	P	P	P
1168	261073_at	AT1G07300	josephin protein-related	2.08	0.00011766	0.996997	0.999156	861		261073_at	AT1G07300	josephin protein-related	2.69	0.032	0.019	P	P	P	A	P	A
1171	261167_at	AT1G04980	ATPDIL2-2 (PDI-LIKE 2-2); thiol-disulfide exchange intermediate	2.08	0.000399995	0.992781	0.997966	372		261167_at	AT1G04980	ATPDIL2-2 (PDI-LIKE 2-2); thiol-disulfide exchange intermediate	4.89	0.002	0.005	P	P	P	P	P	P
1165	262964_at	AT1G54380	spliceosome protein-related	2.08	0.00119527	0.984231	0.995537	772		262964_at	AT1G54380	spliceosome protein-related	2.89	0	0	P	P	P	P	P	P
1174	256308_s_at	AT1G30420;AT1G30410	[AT1G30420, ATMRP12 (Arabidopsis thaliana multidrug resistance-associated protein 12)];[AT1G30410, ATMRP13 (Arabidopsis thaliana multidrug resistance-associated protein 13)]	2.07	0.0019332	0.977807	0.993701	783		256308_s_at	AT1G30420;AT1G30410	[AT1G30420, ATMRP12 (Arabidopsis thaliana multidrug resistance-associated protein 12)];[AT1G30410, ATMRP13 (Arabidopsis thaliana multidrug resistance-associated protein 13)]	2.85	0.002	0.005	P	P	P	P	A	P
1173	256384_at	AT1G66660	seven in absentia (SINA) protein, putative	2.07	6.07e-05	0.998133	0.999475	1310		256384_at	AT1G66660	seven in absentia (SINA) protein, putative	2.09	0.01	0.01	P	P	P	P	P	P
1177	258254_at	AT3G26782	binding	2.07	0.0023325	0.974647	0.992795	426		258254_at	AT3G26782	binding; similar to pentatricopeptide (PPR) repeat-containing protein	4.43	0.004	0.007	A	A	P	A	A	A
1186	246066_at	AT5G19400	similar to unknown protein [Arabidopsis thaliana] (TAIR:AT1G28260.2); similar to unknown protein [Arabidopsis thaliana] (TAIR:AT1G28260.1); similar to unnamed protein product [Vitis vinifera] (GB:CAO63049.1); contains domain PTHR15696 (PTHR15696)	2.06	0.000647364	0.989816	0.997126	785		246066_at	AT5G19400	similar to binding [Arabidopsis thaliana] (TAIR:AT1G28260.2); similar to putative cytokinin inducibl protein [Oryza sativa (japonica cultivar-group)] (GB:AAQ56453.1); similar to Os08g0305300 [Oryza sativa (japonica cultivar-group)] (GB:NP_001061501.1); contains domain SMG-7 (SUPPRESSOR WITH MORPHOLOGICAL EFFECT ON GENITALIA PROTEIN 7) (PTHR15696); contains domain TPR-like (SSF48452)	2.85	0.001	0.003	P	P	P	P	P	P
1181	252540_at	AT3G45740	hydrolase family protein / HAD-superfamily protein	2.06	2.46e-05	0.999024	0.999726	451		252540_at	AT3G45740	hydrolase family protein / HAD-superfamily protein	4.17	0.001	0.003	P	P	P	P	P	P
1182	259641_at	AT1G69020	prolyl oligopeptidase family protein	2.06	0.00333567	0.967347	0.990694	1084		259641_at	AT1G69020	prolyl oligopeptidase family protein	2.33	0.002	0.005	P	P	P	P	P	A
1199	246196_at	AT4G37090	similar to unnamed protein product [Vitis vinifera] (GB:CAO63256.1)	2.05	0.000149013	0.996442	0.998999	800		246196_at	AT4G37090	similar to Os02g0186700 [Oryza sativa (japonica cultivar-group)] (GB:NP_001046122.1); similar to villin [Dictyostelium discoideum AX4] (GB:XP_001134479.1)	2.82	0.003	0.006	P	P	P	P	P	P
1202	247493_at	AT5G61900	BON1 (BONZAI1); calcium-dependent phospholipid binding	2.05	0.000524354	0.991239	0.997529	481		247493_at	AT5G61900	BON1 (BONZAI1); calcium-dependent phospholipid binding	4.01	0.014	0.012	P	P	P	P	A	A
1194	250419_at	AT5G11250	disease resistance protein (TIR-NBS-LRR class), putative	2.05	0.00629073	0.948958	0.98536	457		250419_at	AT5G11250	disease resistance protein (TIR-NBS-LRR class), putative	4.14	0.004	0.007	P	P	P	P	P	P
1193	253487_at	AT4G31700	RPS6 (RIBOSOMAL PROTEIN S6); structural constituent of ribosome	2.05	0.00027	0.994552	0.998466	1162		253487_at	AT4G31700	RPS6 (RIBOSOMAL PROTEIN S6); structural constituent of ribosome	2.24	0.047	0.024	P	P	P	P	P	P
1195	257641_s_at	AT3G25760;AT3G25770	[AT3G25760, AOC1 (ALLENE OXIDE CYCLASE 1)];[AT3G25770, AOC2 (ALLENE OXIDE CYCLASE 2)]	2.05	0.000252914	0.994801	0.998536	652		257641_s_at	AT3G25760;AT3G25770	[AT3G25760, AOC1 (ALLENE OXIDE CYCLASE 1)];[AT3G25770, AOC2 (ALLENE OXIDE CYCLASE 2)]	3.23	0.004	0.007	P	P	P	P	P	P
1190	260297_at	AT1G80280	hydrolase, alpha/beta fold family protein	2.05	0.00533244	0.954553	0.986989	759		260297_at	AT1G80280	hydrolase, alpha/beta fold family protein	2.92	0.007	0.008	P	P	P	P	A	A
1198	264992_at	AT1G67300	hexose transporter, putative	2.05	0.000155327	0.996334	0.998969	826		264992_at	AT1G67300	hexose transporter, putative	2.75	0.011	0.01	P	P	P	P	P	P
1196	266729_at	AT2G03130	ribosomal protein L12 family protein	2.05	0.0025749	0.972809	0.992267	770		266729_at	AT2G03130	ribosomal protein L12 family protein	2.89	0	0	A	P	P	A	A	A
1203	245981_at	AT5G13100	oxidoreductase	2.04	0.000172477	0.996048	0.998888	1081		245981_at	AT5G13100	similar to Os01g0102500 [Oryza sativa (japonica cultivar-group)] (GB:NP_001041749.1); contains domain no description (G3D.3.40.109.10); contains domain NADH oxidase/flavin reductase (SSF55469)	2.34	0.006	0.008	P	P	P	P	P	P
1205	248302_at	AT5G53160	similar to unknown protein [Arabidopsis thaliana] (TAIR:AT4G27920.1); similar to unnamed protein product [Vitis vinifera] (GB:CAO69376.1); similar to hypothetical protein [Vitis vinifera] (GB:CAN64668.1); contains InterPro domain Bet v I allergen; (InterPro:IPR000916)	2.04	1.11e-05	0.999451	0.999846	484		248302_at	AT5G53160	similar to unknown protein [Arabidopsis thaliana] (TAIR:AT4G27920.1); similar to CAPIP1-like [Solanum tuberosum] (GB:ABB29920.1); contains InterPro domain Bet v I allergen; (InterPro:IPR000916)	3.99	0	0	P	P	P	P	P	P
1211	259861_at	AT1G80620	ribosomal protein S15 family protein	2.04	8.79e-05	0.997564	0.999315	816		259861_at	AT1G80620	ribosomal protein S15 family protein	2.78	0.018	0.013	P	P	P	P	P	P
1208	262698_at	AT1G75960	AMP-binding protein, putative	2.04	0.0027003	0.971878	0.991999	199		262698_at	AT1G75960	AMP-binding protein, putative	8.44	0	0	P	P	P	A	A	A
1220	249504_at	AT5G38850	disease resistance protein (TIR-NBS-LRR class), putative	2.03	0.00214106	0.97614	0.993224	242		249504_at	AT5G38850	disease resistance protein (TIR-NBS-LRR class), putative	7.24	0	0	P	P	P	P	P	P
1223	250758_at	AT5G06000	EIF3G2 (eukaryotic translation initiation factor 3G2); RNA binding / translation initiation factor	2.03	0.00138002	0.982533	0.995053	358		250758_at	AT5G06000	EIF3G2 (eukaryotic translation initiation factor 3G2); RNA binding / translation initiation factor	5.02	0.026	0.017	P	P	P	P	P	P
1216	252055_at	AT3G52580	40S ribosomal protein S14 (RPS14C)	2.03	0.00010467	0.997238	0.999224	1040		252055_at	AT3G52580	40S ribosomal protein S14 (RPS14C)	2.4	0.016	0.013	P	P	P	P	P	P
1218	255723_at	AT3G29575	similar to TMAC2 (TWO OR MORE ABRES-CONTAINING GENE 2) [Arabidopsis thaliana] (TAIR:AT3G02140.1); similar to unnamed protein product [Vitis vinifera] (GB:CAO49169.1); contains InterPro domain Protein of unknown function DUF1675 (InterPro:IPR012463)	2.03	0.0134045	0.913362	0.974915	509		255723_at	AT3G29575	similar to unknown protein [Arabidopsis thaliana] (TAIR:AT1G13740.1); similar to Os07g0602900 [Oryza sativa (japonica cultivar-group)] (GB:NP_001060209.1); similar to expressed protein [Oryza sativa (japonica cultivar-group)] (GB:ABF94628.1); similar to Os03g0419100 [Oryza sativa (japonica cultivar-group)] (GB:NP_001050378.1); contains InterPro domain Protein of unknown function DUF1675; (InterPr…	3.83	0.004	0.007	P	P	P	P	A	P
1215	263482_at	AT2G03980	GDSL-motif lipase/hydrolase family protein	2.03	0.00596108	0.950851	0.985912	744		263482_at	AT2G03980	GDSL-motif lipase/hydrolase family protein	2.97	0.002	0.005	P	P	P	P	P	P
1219	264178_at	AT1G02170	LOL3 (LSD ONE LIKE 3); caspase/ cysteine-type endopeptidase	2.03	8.06e-05	0.99771	0.999356	1085		264178_at	AT1G02170	LOL3 (LSD ONE LIKE 3); caspase/ cysteine-type endopeptidase	2.33	0.003	0.006	P	P	P	P	P	P
1232	250738_at	AT5G05730	ASA1 (ANTHRANILATE SYNTHASE ALPHA SUBUNIT 1); anthranilate synthase	2.02	0.000806807	0.988083	0.996634	409		250738_at	AT5G05730	ASA1 (ANTHRANILATE SYNTHASE ALPHA SUBUNIT 1); anthranilate synthase	4.56	0.001	0.003	P	P	P	P	P	A
1227	259347_at	AT3G03920	Gar1 RNA-binding region family protein	2.02	0.000623185	0.990089	0.997203	713		259347_at	AT3G03920	Gar1 RNA-binding region family protein	3.04	0.04	0.021	P	P	P	P	P	P
1233	259428_at	AT1G01560	ATMPK11 (Arabidopsis thaliana MAP kinase 11); MAP kinase/ kinase	2.02	0.000616788	0.990162	0.997224	440		259428_at	AT1G01560	ATMPK11 (Arabidopsis thaliana MAP kinase 11); MAP kinase/ kinase	4.33	0.029	0.018	P	P	P	P	P	A
1243	246088_at	AT5G20600	similar to unnamed protein product [Vitis vinifera] (GB:CAO43199.1); contains InterPro domain Nucleolar, Nop52; (InterPro:IPR010301)	2.01	2.17e-05	0.99911	0.99975	244		246088_at	AT5G20600	similar to unknown [Oryza sativa (japonica cultivar-group)] (GB:AAL87179.1); contains InterPro domain Nucleolar, Nop52; (InterPro:IPR010301)	7.18	0.003	0.006	P	P	P	P	A	A
1251	247453_at	AT5G62440	Encodes a protein DOMINO1 that belongs to a plant-specific gene family sharing a common motif present in the tomato DEFECTIVE CHLOROPLASTS AND LEAVES (LeDCL) protein. DOMINO1 is located in the nucleus. Arabidopsis embryos carrying the domino1 mutation grow slowly in comparison with wild type embryos and reach only the globular stage at desiccation. The primary defect of the mutation at the cellul…	2.01	0.000744686	0.988745	0.996822	570		247453_at	AT5G62440	similar to defective chloroplasts and leaves protein-related / DCL protein-related [Arabidopsis thaliana] (TAIR:AT1G45230.1); similar to expressed protein [Oryza sativa (japonica cultivar-group)] (GB:ABF94367.1); similar to Os03g0187000 [Oryza sativa (japonica cultivar-group)] (GB:NP_001049206.1)	3.55	0.042	0.022	P	P	P	P	P	P
1248	251588_at	AT3G58090	pseudogene, disease resistance response protein-related, low similarity to pathogenesis-related protein (Pisum sativum) gi|4585273|gb|AAD25355; blastp match of 34% identity and 1.1e-18 P-value to GP|23617051|dbj|BAC20739.1||AP004342 disease resistance response protein-like {Oryza sativa (japonica cultivar-group)}	2.01	0.000591743	0.990449	0.997305	1185		251588_at	AT3G58090	pseudogene, disease resistance response protein-related	2.21	0.004	0.007	P	P	P	P	A	P
1246	252539_at	AT3G45730	unknown protein	2.01	0.0092834	0.93296	0.980682	959		252539_at	AT3G45730	unknown protein	2.52	0.003	0.006	P	P	P	P	A	A
1242	255773_at	AT1G18590	sulfotransferase family protein	2.01	5.35e-05	0.998295	0.999521	949		255773_at	AT1G18590	sulfotransferase family protein	2.53	0.001	0.003	P	P	P	P	P	P
1245	258284_at	AT3G16080	60S ribosomal protein L37 (RPL37C)	2.01	0.000205695	0.995517	0.998738	619		258284_at	AT3G16080	60S ribosomal protein L37 (RPL37C)	3.36	0.04	0.021	P	P	P	P	P	P
1259	253247_at	AT4G34610	BLH6 (BELL1-LIKE HOMEODOMAIN 5); DNA binding / transcription factor	2	0.0181557	0.892988	0.968886	1223		253247_at	AT4G34610	BLH6 (BELL1-LIKE HOMEODOMAIN 5); DNA binding / transcription factor	2.17	0.004	0.007	P	P	P	P	P	P
1252	264948_at	AT1G77050	DEAD/DEAH box helicase, putative	2	0.00705745	0.944669	0.984109	1057		264948_at	AT1G77050	DEAD/DEAH box helicase, putative	2.38	0.044	0.023	P	P	P	A	A	A
1271	248058_at	AT5G55530	C2 domain-containing protein	1.99	1.63e-05	0.999273	0.999796	741		248058_at	AT5G55530	C2 domain-containing protein	2.98	0	0	P	P	P	P	P	M
1270	252438_at	AT3G47390	cytidine/deoxycytidylate deaminase family protein	1.99	0.000648922	0.989798	0.997121	1136		252438_at	AT3G47390	cytidine/deoxycytidylate deaminase family protein	2.28	0.036	0.02	P	P	P	P	P	P
1264	257036_at	AT3G19120	similar to unknown protein [Arabidopsis thaliana] (TAIR:AT5G12010.1); similar to unnamed protein product [Vitis vinifera] (GB:CAO47771.1); contains domain PTHR22930 (PTHR22930)	1.99	0.000364924	0.99324	0.998095	1314		257036_at	AT3G19120	similar to unknown protein [Arabidopsis thaliana] (TAIR:AT5G12010.1); similar to PREDICTED: similar to Kruppel-like factor 7 (ubiquitous) [Danio rerio] (GB:XP_696516.1)	2.08	0.007	0.008	P	P	P	A	A	A
1268	262808_at	AT1G11730	galactosyltransferase family protein	1.99	0.00922986	0.93323	0.980762	918		262808_at	AT1G11730	galactosyltransferase family protein	2.58	0.013	0.011	P	P	P	A	A	A
1279	248530_at	AT5G49945	Identical to Uncharacterized protein At5g49945 precursor [Arabidopsis Thaliana] (GB:Q94CC0;GB:Q9LTX6); similar to unknown protein [Arabidopsis thaliana] (TAIR:AT4G24330.1); similar to hypothetical protein [Vitis vinifera] (GB:CAN63262.1); contains InterPro domain Protein of unknown function DUF1682 (InterPro:IPR012879)	1.98	0.000170295	0.996084	0.998898	517		248530_at	AT5G49945	Identical to Hypothetical protein At5g49945 precursor [Arabidopsis Thaliana] (GB:Q94CC0;GB:Q9LTX6); similar to unknown protein [Arabidopsis thaliana] (TAIR:AT4G24330.1); similar to ENSANGP00000011982 [Anopheles gambiae str. PEST] (GB:XP_319151.3); similar to Os05g0432400 [Oryza sativa (japonica cultivar-group)] (GB:NP_001055631.1); contains InterPro domain Protein of unknown function DUF1682; (In…	3.8	0.007	0.008	P	P	P	A	A	A
1285	250972_at	AT5G02840	LCL1 (LHY/CCA1-LIKE 1); DNA binding / transcription factor	1.98	3.89e-05	0.998644	0.999619	1032		250972_at	AT5G02840	myb family transcription factor	2.4	0.007	0.008	P	P	P	P	P	P
1276	258486_at	AT3G02560	40S ribosomal protein S7 (RPS7B)	1.98	0.000387326	0.992946	0.998012	829		258486_at	AT3G02560	40S ribosomal protein S7 (RPS7B)	2.74	0.028	0.017	P	P	P	P	P	P
1283	261951_at	AT1G64490	similar to unknown protein [Arabidopsis thaliana] (TAIR:AT5G42060.1); contains domain DEK C-terminal domain (SSF109715)	1.98	0.00916321	0.933568	0.980861	872		261951_at	AT1G64490	similar to unknown protein [Arabidopsis thaliana] (TAIR:AT5G42060.1); similar to putative transcriptional coactivator [Brassica rapa] (GB:BAB41214.1)	2.67	0.009	0.009	P	P	P	P	P	P
1288	263681_at	AT1G26840	ATORC6/ORC6 (Origin recognition complex protein 6); DNA binding	1.98	0.0008848	0.987272	0.996403	527		263681_at	AT1G26840	ATORC6/ORC6 (Origin recognition complex protein 6); DNA binding	3.71	0.004	0.007	P	P	P	A	A	A
1293	245929_at	AT5G24760	alcohol dehydrogenase, putative	1.97	0.0120321	0.919648	0.976768	775		245929_at	AT5G24760	alcohol dehydrogenase, putative	2.88	0.015	0.012	P	P	P	P	P	P
1297	246965_at	AT5G24840	methyltransferase	1.97	0.000794334	0.988215	0.996671	1156		246965_at	AT5G24840	methyltransferase	2.25	0.047	0.024	P	P	P	P	P	P
1290	248873_at	AT5G46450	disease resistance protein (TIR-NBS-LRR class), putative	1.97	0.000760655	0.988573	0.996773	811		248873_at	AT5G46450	disease resistance protein (TIR-NBS-LRR class), putative	2.8	0.023	0.015	P	P	P	P	P	P
1292	251738_at	AT3G56150	EIF3C (EUKARYOTIC TRANSLATION INITIATION FACTOR 3)	1.97	7.15e-05	0.997898	0.999409	1251		251738_at	AT3G56150	EIF3C (EUKARYOTIC TRANSLATION INITIATION FACTOR 3)	2.15	0	0	P	P	P	P	P	P
1303	255547_at	AT4G01920	DC1 domain-containing protein	1.97	0.00273258	0.971641	0.991931	721		255547_at	AT4G01920	DC1 domain-containing protein	3.02	0.004	0.007	P	P	P	P	A	A
1289	258072_at	AT3G26090	RGS1 (REGULATOR OF G-PROTEIN SIGNALING 1)	1.97	6.58e-05	0.998022	0.999444	795		258072_at	AT3G26090	RGS1 (REGULATOR OF G-PROTEIN SIGNALING 1); signal transducer	2.83	0.001	0.003	P	P	P	P	P	P
1300	267083_at	AT2G41100	TCH3 (TOUCH 3)	1.97	0.000263099	0.994652	0.998494	282		267083_at	AT2G41100	TCH3 (TOUCH 3); calmodulin-like protein	6.08	0.002	0.005	P	P	P	P	P	P
1306	252618_at	AT3G45140	LOX2 (LIPOXYGENASE 2)	1.96	0.00169954	0.979747	0.994257	986		252618_at	AT3G45140	LOX2 (LIPOXYGENASE 2)	2.47	0.009	0.009	P	P	P	P	P	P
1311	253085_s_at	AT4G36280	ATP-binding region, ATPase-like domain-containing protein	1.96	0.00242972	0.973903	0.992581	874		253085_s_at	AT4G36280	ATP-binding region, ATPase-like domain-containing protein	2.66	0.035	0.02	P	P	P	P	P	M
1313	266882_at	AT2G44670	senescence-associated protein-related	1.96	0.0001952	0.995682	0.998785	801		266882_at	AT2G44670	senescence-associated protein-related	2.82	0.002	0.005	P	P	P	P	P	P
1316	248027_at	AT5G55630	KCO1 (TWO PORE K CHANNEL); calcium-activated potassium channel/ outward rectifier potassium channel	1.95	9.5e-05	0.997424	0.999276	473		248027_at	AT5G55630	KCO1 (CA2+ ACTIVATED OUTWARD RECTIFYING K+ CHANNEL 1); calcium-activated potassium channel/ outward rectifier potassium channel	4.05	0.001	0.003	P	P	P	P	P	P
1326	251499_at	AT3G59100	ATGSL11 (GLUCAN SYNTHASE-LIKE 11); 1,3-beta-glucan synthase/ transferase, transferring glycosyl groups	1.95	0.0142016	0.909804	0.973864	1178		251499_at	AT3G59100	ATGSL11 (GLUCAN SYNTHASE-LIKE 11); 1,3-beta-glucan synthase/ transferase, transferring glycosyl groups	2.22	0	0	P	P	P	A	A	A
1314	258799_at	AT3G04770	RPSAB (40S RIBOSOMAL PROTEIN SA B); structural constituent of ribosome	1.95	0.0018566	0.978435	0.993881	434		258799_at	AT3G04770	RPSAB (40S ribosomal protein SA B); structural constituent of ribosome	4.36	0.008	0.009	P	P	P	P	A	P
1328	261676_at	AT1G18480	calcineurin-like phosphoesterase family protein	1.95	0.00147464	0.98169	0.994812	1254		261676_at	AT1G18480	calcineurin-like phosphoesterase family protein	2.14	0	0	P	P	P	P	P	P
1331	245311_at	AT4G14320	60S ribosomal protein L36a/L44 (RPL36aB)	1.94	5.66e-05	0.998223	0.999501	1377		245311_at	AT4G14320	60S ribosomal protein L36a/L44 (RPL36aB)	2.03	0.019	0.014	P	P	P	P	P	P
1342	249310_at	AT5G41520	40S ribosomal protein S10 (RPS10B)	1.94	2.84e-05	0.998918	0.999696	892		249310_at	AT5G41520	40S ribosomal protein S10 (RPS10B)	2.62	0.007	0.008	P	P	P	P	P	P
1334	251619_at	AT3G58050	similar to unknown protein [Arabidopsis thaliana] (TAIR:AT2G41960.1); similar to unnamed protein product [Vitis vinifera] (GB:CAO23422.1); similar to hypothetical protein OsI_010342 [Oryza sativa (indica cultivar-group)] (GB:EAY89109.1); similar to Os03g0226600 [Oryza sativa (japonica cultivar-group)] (GB:NP_001049440.1)	1.94	0.000403525	0.992736	0.997953	1000		251619_at	AT3G58050	similar to unknown protein [Arabidopsis thaliana] (TAIR:AT2G41960.1); similar to Os03g0226600 [Oryza sativa (japonica cultivar-group)] (GB:NP_001049440.1); similar to Os10g0105400 [Oryza sativa (japonica cultivar-group)] (GB:NP_001064024.1); similar to Unknown protein [Oryza sativa (japonica cultivar-group)] (GB:AAK00428.2)	2.45	0.026	0.017	P	P	P	P	P	P
1335	253909_at	AT4G27270	quinone reductase family protein	1.94	0.000122007	0.996917	0.999133	412		253909_at	AT4G27270	quinone reductase family protein	4.54	0.001	0.003	P	P	P	A	A	A
1350	246061_at	AT5G19320	RANGAP2 (RAN GTPASE ACTIVATING PROTEIN 2); RAN GTPase activator	1.93	5.31e-05	0.998304	0.999523	1137		246061_at	AT5G19320	RANGAP2 (RAN GTPASE ACTIVATING PROTEIN 2); RAN GTPase activator	2.27	0.003	0.006	P	P	P	P	A	A
1346	248607_at	AT5G49480	ATCP1 (CA2+-BINDING PROTEIN 1); calcium ion binding	1.93	0.00447512	0.959827	0.988519	556		248607_at	AT5G49480	ATCP1 (CA2+-BINDING PROTEIN 1); calcium ion binding	3.61	0.001	0.003	P	P	P	P	P	P
1353	266189_at	AT2G39020	GCN5-related N-acetyltransferase (GNAT) family protein	1.93	0.000791208	0.988248	0.99668	866		266189_at	AT2G39020	GCN5-related N-acetyltransferase (GNAT) family protein	2.67	0.003	0.006	P	P	P	P	P	P
1367	247706_at	AT5G59480	haloacid dehalogenase-like hydrolase family protein	1.92	0.00321174	0.968209	0.990942	748		247706_at	AT5G59480	haloacid dehalogenase-like hydrolase family protein	2.97	0	0	P	P	P	P	P	P
1361	248890_at	AT5G46270	ATP binding / nucleoside-triphosphatase/ nucleotide binding / protein binding / transmembrane receptor	1.92	0.00586624	0.951401	0.986072	1197		248890_at	AT5G46270	disease resistance protein (TIR-NBS-LRR class), putative	2.2	0.002	0.005	P	P	P	P	P	P
1363	256071_at	AT1G13640	phosphatidylinositol 3- and 4-kinase family protein	1.92	0.00283328	0.970905	0.991719	315		256071_at	AT1G13640	phosphatidylinositol 3- and 4-kinase family protein	5.55	0.003	0.006	P	P	P	P	P	P
1383	251206_at	AT3G63090	similar to unknown protein [Arabidopsis thaliana] (TAIR:AT2G31290.1); similar to unknown protein [Arabidopsis thaliana] (TAIR:AT2G31290.2); similar to unnamed protein product [Vitis vinifera] (GB:CAO22503.1); contains InterPro domain Protein of unknown function DUF860, plant (InterPro:IPR008578)	1.91	0.0231636	0.873245	0.963023	533		251206_at	AT3G63090	similar to unknown protein [Arabidopsis thaliana] (TAIR:AT2G31290.2); similar to Protein of unknown function DUF860, plant [Medicago truncatula] (GB:ABE77461.1); contains InterPro domain Protein of unknown function DUF860, plant; (InterPro:IPR008578)	3.68	0.006	0.008	P	P	P	A	A	A
1380	257391_at	AT2G32050	cell cycle control protein-related	1.91	0.00944186	0.932162	0.980448	521		257391_at	AT2G32050	cell cycle control protein-related	3.76	0.028	0.017	P	P	P	A	A	A
1384	260348_at	AT1G69350	pentatricopeptide (PPR) repeat-containing protein	1.91	0.00626342	0.949113	0.985406	823		260348_at	AT1G69350	pentatricopeptide (PPR) repeat-containing protein	2.76	0.001	0.003	P	P	P	A	A	A
1381	261377_at	AT1G18850	similar to hypothetical protein [Vitis vinifera] (GB:CAN63140.1); similar to unnamed protein product [Vitis vinifera] (GB:CAO62515.1)	1.91	0.00110535	0.985085	0.995781	329		261377_at	AT1G18850	similar to Os01g0112100 [Oryza sativa (japonica cultivar-group)] (GB:NP_001041811.1)	5.35	0.044	0.023	P	P	P	P	P	P
1394	251232_at	AT3G62780	C2 domain-containing protein	1.9	0.00642918	0.948172	0.985131	217		251232_at	AT3G62780	C2 domain-containing protein	8.07	0.006	0.008	P	P	P	A	A	A
1404	255786_at	AT1G19670	ATCLH1 (CORONATINE-INDUCED PROTEIN 1)	1.9	0.0181267	0.893107	0.968922	799		255786_at	AT1G19670	ATCLH1 (CORONATINE-INDUCED PROTEIN 1)	2.82	0.038	0.021	P	P	P	P	P	P
1402	256722_at	AT2G34050	similar to unnamed protein product [Vitis vinifera] (GB:CAO66363.1); contains InterPro domain ATP11; (InterPro:IPR010591)	1.9	0.000966582	0.986444	0.996168	1049		256722_at	AT2G34050	similar to unknown protein [Oryza sativa (japonica cultivar-group)] (GB:BAD15967.1); contains InterPro domain ATP11; (InterPro:IPR010591)	2.39	0.001	0.003	P	P	P	A	P	A
1390	256889_at	AT3G24010	PHD finger family protein	1.9	0.000118261	0.996986	0.999152	1192		256889_at	AT3G24010	PHD finger family protein	2.2	0.001	0.003	P	P	P	P	P	P
1400	260323_at	AT1G63780	IMP4	1.9	0.000129117	0.996789	0.999097	851		260323_at	AT1G63780	IMP4; Small nucleolar ribonucleoprotein protein involved in ribosomal RNA processing	2.7	0.006	0.008	P	P	P	P	P	P
1393	262171_at	AT1G74950	JAZ2/TIFY10B (JASMONATE-ZIM-DOMAIN PROTEIN 2)	1.9	0.0176231	0.895181	0.969537	353		262171_at	AT1G74950	similar to unknown protein [Arabidopsis thaliana] (TAIR:AT1G19180.1); similar to PnFL-2 [Ipomoea nil] (GB:AAG49896.1); contains InterPro domain ZIM; (InterPro:IPR010399)	5.05	0.002	0.005	P	P	P	P	P	P
1411	250440_at	AT5G10360	EMB3010 (EMBRYO DEFECTIVE 3010); structural constituent of ribosome	1.89	0.000840579	0.987729	0.996533	1321		250440_at	AT5G10360	EMB3010 (EMBRYO DEFECTIVE 3010); structural constituent of ribosome	2.08	0.027	0.017	P	P	P	P	P	P
1418	250626_at	no_match	no_match	1.89	0.000150971	0.996408	0.99899	1336		250626_at	no_match	no_match	2.06	0.001	0.003	P	P	P	P	P	P
1413	259518_at	AT1G20510	OPCL1 (OPC-8:0 COA LIGASE1); 4-coumarate-CoA ligase	1.89	0.00175531	0.979277	0.994122	597		259518_at	AT1G20510	OPCL1 (OPC-8:0 COA LIGASE1); 4-coumarate-CoA ligase	3.43	0.008	0.009	P	P	P	P	P	P
1408	261207_at	AT1G12830	unknown protein	1.89	0.0002438	0.994936	0.998574	567		261207_at	AT1G12830	similar to leucine-rich repeat family protein [Arabidopsis thaliana] (TAIR:AT3G50690.1); similar to hypothetical protein [Saimiriine herpesvirus 2] (GB:CAC84343.1); similar to orf 48 [Ateline herpesvirus 3] (GB:NP_048021.1); similar to Os04g0395700 [Oryza sativa (japonica cultivar-group)] (GB:NP_001052660.1)	3.55	0.01	0.01	P	P	P	P	P	P
1416	261347_at	AT1G79730	ELF7 (EARLY FLOWERING 7)	1.89	8.53e-05	0.997616	0.99933	690		261347_at	AT1G79730	ELF7 (EARLY FLOWERING 7)	3.11	0.007	0.008	P	P	P	P	P	A
1414	262204_at	AT2G01100	similar to Os01g0120700 [Oryza sativa (japonica cultivar-group)] (GB:NP_001041870.1); similar to hypothetical protein OsI_000168 [Oryza sativa (indica cultivar-group)] (GB:EAY72321.1)	1.89	4.85e-05	0.998409	0.999553	1106		262204_at	AT2G01100	similar to CXIP4 (CAX INTERACTING PROTEIN 4), nucleic acid binding / zinc ion binding [Arabidopsis thaliana] (TAIR:AT2G28910.1); similar to hypothetical protein MtrDRAFT_AC144731g21v1 [Medicago truncatula] (GB:ABE92235.1); similar to Os01g0120700 [Oryza sativa (japonica cultivar-group)] (GB:NP_001041870.1)	2.32	0.004	0.007	P	P	P	P	P	P
1409	264472_at	AT1G67140	binding	1.89	2.16e-05	0.999112	0.999751	1414		264472_at	AT1G67140	binding	2	0.011	0.01	P	P	P	P	P	P
1415	264663_at	AT1G09970	leucine-rich repeat transmembrane protein kinase, putative	1.89	0.0124664	0.917636	0.976175	572		264663_at	AT1G09970	leucine-rich repeat transmembrane protein kinase, putative	3.55	0.009	0.009	P	P	P	P	P	P
1420	247193_at	AT5G65380	ripening-responsive protein, putative	1.88	0.00235104	0.974505	0.992754	631		247193_at	AT5G65380	ripening-responsive protein, putative	3.29	0.002	0.005	P	P	P	P	P	P
1432	247788_at	AT5G58730	pfkB-type carbohydrate kinase family protein	1.88	0.00250767	0.973313	0.992412	822		247788_at	AT5G58730	pfkB-type carbohydrate kinase family protein	2.76	0.001	0.003	P	P	P	P	P	P
1437	251789_at	AT3G55450	protein kinase, putative	1.88	4.85e-05	0.99841	0.999553	306		251789_at	AT3G55450	protein kinase, putative	5.69	0.012	0.011	P	P	P	P	P	P
1434	256207_at	AT1G50920	GTP-binding protein-related	1.88	0.000218136	0.995324	0.998684	1061		256207_at	AT1G50920	GTP-binding protein-related	2.37	0.042	0.022	P	P	P	P	P	P
1423	257181_at	AT3G13190	myosin heavy chain-related	1.88	0.00277622	0.971321	0.991839	1242		257181_at	AT3G13190	myosin heavy chain-related	2.15	0.005	0.007	P	P	P	P	P	P
1429	266699_at	AT2G19730	60S ribosomal protein L28 (RPL28A)	1.88	0.000178989	0.995942	0.998858	1239		266699_at	AT2G19730	60S ribosomal protein L28 (RPL28A)	2.16	0.029	0.018	P	P	P	P	P	P
1458	245086_at	AT2G39820	eukaryotic translation initiation factor 6, putative / eIF-6, putative	1.87	0.00726421	0.943537	0.983779	1329		245086_at	AT2G39820	eukaryotic translation initiation factor 6, putative / eIF-6, putative	2.07	0.009	0.009	P	P	P	A	A	A
1443	255446_at	AT4G02750	pentatricopeptide (PPR) repeat-containing protein	1.87	0.00664157	0.946976	0.984783	146		255446_at	AT4G02750	pentatricopeptide (PPR) repeat-containing protein	10.95	0.009	0.009	P	P	P	A	A	A
1456	255484_at	AT4G02540	DC1 domain-containing protein	1.87	1.42e-05	0.999342	0.999815	1127		255484_at	AT4G02540	DC1 domain-containing protein	2.29	0.027	0.017	P	P	P	P	P	P
1438	258410_at	AT3G16780	60S ribosomal protein L19 (RPL19B)	1.87	0.000508003	0.991436	0.997585	985		258410_at	AT3G16780	60S ribosomal protein L19 (RPL19B)	2.47	0.035	0.02	P	P	P	P	P	P
1471	245764_s_at	AT1G19750;AT1G27840	[AT1G19750, transducin family protein / WD-40 repeat family protein];[AT1G27840, ATCSA-1; nucleotide binding]	1.86	0.000818632	0.987959	0.996598	674		245764_s_at	AT1G19750;AT1G27840	[AT1G19750, transducin family protein / WD-40 repeat family protein];[AT1G27840, ATCSA-1; nucleotide binding]	3.14	0.003	0.006	P	P	P	P	P	P
1473	248483_at	AT5G50990	binding	1.86	0.00540657	0.95411	0.98686	1066		248483_at	AT5G50990	binding	2.36	0.007	0.008	P	P	P	A	A	P
1469	264491_at	AT1G27410	DNA cross-link repair protein-related	1.86	0.00190724	0.978019	0.993762	875		264491_at	AT1G27410	DNA cross-link repair protein-related	2.66	0.024	0.016	P	P	P	P	P	A
1496	245900_at	AT5G11040	similar to hypothetical protein OsI_015984 [Oryza sativa (indica cultivar-group)] (GB:EAY94751.1); similar to H0311C03.11 [Oryza sativa (indica cultivar-group)] (GB:CAH67557.1); similar to unnamed protein product [Vitis vinifera] (GB:CAO44298.1); contains InterPro domain Transport protein Trs120 (InterPro:IPR013935)	1.85	0.00047332	0.991858	0.997704	1165		245900_at	AT5G11040	similar to Os04g0502200 [Oryza sativa (japonica cultivar-group)] (GB:NP_001053234.1); similar to H0311C03.11 [Oryza sativa (indica cultivar-group)] (GB:CAH67557.1); similar to OSJNBa0029H02.30 [Oryza sativa (japonica cultivar-group)] (GB:CAE01639.1); contains domain TPR-like (SSF48452); contains domain FAMILY NOT NAMED (PTHR21512); contains domain gb def: Hypothetical protein T5K6_30 (PTHR21512:S…	2.24	0	0	P	P	P	P	P	P
1489	246779_at	AT5G27520	mitochondrial substrate carrier family protein	1.85	0.00783077	0.940486	0.982887	867		246779_at	AT5G27520	mitochondrial substrate carrier family protein	2.67	0.001	0.003	P	P	P	A	P	A
1487	254301_at	AT4G22790	MATE efflux family protein	1.85	0.00971202	0.930811	0.980052	680		254301_at	AT4G22790	MATE efflux family protein	3.13	0.006	0.008	P	P	P	P	P	P
1490	263665_at	AT1G04480	60S ribosomal protein L23 (RPL23A)	1.85	0.000288212	0.994291	0.998392	820		263665_at	AT1G04480	60S ribosomal protein L23 (RPL23A)	2.77	0.011	0.01	P	P	P	P	P	P
1484	264438_at	AT1G27400	60S ribosomal protein L17 (RPL17A)	1.85	0.00144602	0.981943	0.994884	843		264438_at	AT1G27400	60S ribosomal protein L17 (RPL17A)	2.7	0.015	0.012	P	P	P	P	P	P
1506	246249_at	AT4G36680	pentatricopeptide (PPR) repeat-containing protein	1.84	0.000266032	0.994609	0.998482	1403		246249_at	AT4G36680	pentatricopeptide (PPR) repeat-containing protein	2.01	0.001	0.003	P	P	P	M	P	P
1512	246594_at	AT5G14800	P5CR (PYRROLINE-5- CARBOXYLATE (P5C) REDUCTASE); pyrroline-5-carboxylate reductase	1.84	0.000942186	0.986689	0.996237	796		246594_at	AT5G14800	P5CR (PYRROLINE-5- CARBOXYLATE (P5C) REDUCTASE); pyrroline-5-carboxylate reductase	2.83	0.001	0.003	P	P	P	P	P	P
1500	251486_at	AT3G59540	60S ribosomal protein L38 (RPL38B)	1.84	0.00151238	0.981358	0.994717	710		251486_at	AT3G59540	60S ribosomal protein L38 (RPL38B)	3.05	0.009	0.009	P	P	P	P	P	P
1505	254617_s_at	AT5G45775;AT4G18730	[AT5G45775, 60S ribosomal protein L11 (RPL11D)];[AT4G18730, RPL16B (ribosomal protein L16B); structural constituent of ribosome]	1.84	0.000359524	0.993312	0.998116	732		254617_s_at	AT5G45775;AT4G18730	[AT5G45775, 60S ribosomal protein L11 (RPL11D)];[AT4G18730, RPL16B (ribosomal protein L16B); structural constituent of ribosome]	3	0.005	0.007	P	P	P	P	P	P
1513	258138_at	AT3G24495	MSH7 (MUTS HOMOLOG 6-2); ATP binding / damaged DNA binding	1.84	0.0145742	0.908163	0.973379	933		258138_at	AT3G24495	MSH7 (MUTS HOMOLOG 6-2); ATP binding / damaged DNA binding	2.55	0.049	0.025	P	P	P	A	M	P
1510	266484_at	AT2G47980	SCC3 (sister-chromatide cohesion protein 3); binding	1.84	0.000546874	0.990972	0.997453	1003		266484_at	AT2G47980	SCC3 (sister-chromatide cohesion protein 3); binding	2.45	0.006	0.008	P	P	P	P	P	P
1528	263585_at	AT2G25210	60S ribosomal protein L39 (RPL39A)	1.83	0.00132806	0.983003	0.995187	912		263585_at	AT2G25210	60S ribosomal protein L39 (RPL39A)	2.58	0.042	0.022	P	P	P	P	P	P
1521	263973_at	AT2G42740	RPL16A (ribosomal protein large subunit 16A); structural constituent of ribosome	1.83	0.00137484	0.98258	0.995066	792		263973_at	AT2G42740	RPL16A (ribosomal protein large subunit 16A); structural constituent of ribosome	2.84	0.026	0.017	P	P	P	P	P	P
1549	251850_at	AT3G54650	F-box family protein (FBL17)	1.82	0.0047065	0.958375	0.988098	357		251850_at	AT3G54650	F-box family protein (FBL17)	5.02	0.002	0.005	P	P	P	P	A	P
1535	257534_at	AT3G09670	PWWP domain-containing protein	1.82	0.00442472	0.960146	0.988612	805		257534_at	AT3G09670	PWWP domain-containing protein	2.81	0.049	0.025	P	P	P	A	P	P
1536	257658_at	AT3G13230	RNA binding	1.82	0.000714887	0.989068	0.996913	483		257658_at	AT3G13230	nucleic acid binding	3.99	0.034	0.019	P	P	P	P	P	P
1537	259298_at	AT3G05370	disease resistance family protein	1.82	0.00463254	0.958837	0.988232	395		259298_at	AT3G05370	disease resistance family protein	4.73	0.001	0.003	P	P	P	P	P	P
1533	259933_at	AT1G34350	similar to unnamed protein product [Vitis vinifera] (GB:CAO46981.1); contains domain PTHR22593 (PTHR22593); contains domain PTHR22593:SF2 (PTHR22593:SF2)	1.82	0.0069063	0.945502	0.984353	1319		259933_at	AT1G34350	similar to conserved hypothetical protein [Medicago truncatula] (GB:ABE84251.1); contains domain FAMILY NOT NAMED (PTHR22593); contains domain SUBFAMILY NOT NAMED (PTHR22593:SF2)	2.08	0.023	0.015	P	P	P	P	P	P
1573	245512_at	AT4G15770	60S ribosome subunit biogenesis protein, putative	1.81	0.00158756	0.980704	0.99453	758		245512_at	AT4G15770	60S ribosome subunit biogenesis protein, putative	2.92	0.031	0.018	P	P	P	P	P	P
1555	246758_at	AT5G27850	60S ribosomal protein L18 (RPL18C)	1.81	0.000285828	0.994325	0.998402	751		246758_at	AT5G27850	60S ribosomal protein L18 (RPL18C)	2.96	0.024	0.016	P	P	P	P	P	P
1556	246898_at	AT5G25580	similar to aminoacyl-tRNA synthetase family [Arabidopsis thaliana] (TAIR:AT1G18950.1); similar to unnamed protein product [Vitis vinifera] (GB:CAO44138.1)	1.81	0.0105959	0.926469	0.978776	1064		246898_at	AT5G25580	similar to aminoacyl-tRNA synthetase family [Arabidopsis thaliana] (TAIR:AT1G18950.1); similar to hypothetical protein MtrDRAFT_AC130799g7v1 [Medicago truncatula] (GB:ABE83622.1); contains InterPro domain B repeat unit of collagen binding surface protein (cna); (InterPro:IPR008970)	2.36	0.016	0.013	P	P	P	A	A	A
1576	247014_at	AT5G67630	DNA helicase, putative	1.81	0.00138361	0.982501	0.995044	644		247014_at	AT5G67630	DNA helicase, putative	3.26	0.025	0.016	P	P	P	P	P	P
1563	249044_at	AT5G44370	transporter-related	1.81	0.0168556	0.898378	0.970484	1249		249044_at	AT5G44370	transporter-related	2.15	0.015	0.012	P	P	P	P	P	P
1572	252601_s_at	AT3G45030;AT5G62300	[AT3G45030, 40S ribosomal protein S20 (RPS20A)];[AT5G62300, 40S ribosomal protein S20 (RPS20C)]	1.81	0.000799781	0.988157	0.996655	1111		252601_s_at	AT3G45030;AT5G62300	[AT3G45030, 40S ribosomal protein S20 (RPS20A)];[AT5G62300, 40S ribosomal protein S20 (RPS20C)]	2.31	0.032	0.019	P	P	P	P	P	P
1554	254333_at	AT4G22753	SMO1-3 (STEROL 4-ALPHA METHYL OXIDASE); catalytic	1.81	0.000907272	0.987043	0.996338	429		254333_at	AT4G22753	SMO1-3 (STEROL 4-ALPHA METHYL OXIDASE); catalytic	4.39	0	0	P	P	P	P	P	P
1564	256067_at	AT1G07170	Identical to Uncharacterized protein At1g07170/At2g30000 [Arabidopsis Thaliana] (GB:O80873); similar to unknown protein [Arabidopsis thaliana] (TAIR:AT2G30000.1); similar to Os04g0663300 [Oryza sativa (japonica cultivar-group)] (GB:NP_001054163.1); similar to unknown [Picea sitchensis] (GB:ABK20981.1); contains InterPro domain PHF5-like (InterPro:IPR005345)	1.81	6.06e-05	0.998135	0.999476	518		256067_at	AT1G07170	Identical to Hypothetical protein At1g07170/At2g30000 [Arabidopsis Thaliana] (GB:O80873); similar to unknown protein [Arabidopsis thaliana] (TAIR:AT2G30000.1); similar to Os04g0663300 [Oryza sativa (japonica cultivar-group)] (GB:NP_001054163.1); similar to PREDICTED: similar to conserved hypothetical protein [Strongylocentrotus purpuratus] (GB:XP_799069.1); contains InterPro domain PHF5-like; (In…	3.79	0	0	P	P	P	P	P	P
1566	259732_at	AT1G77470	replication factor C 36 kDA, putative	1.81	0.00159037	0.98068	0.994523	1312		259732_at	AT1G77470	replication factor C 36 kDA, putative	2.08	0.007	0.008	P	P	P	P	P	P
1567	261750_at	AT1G76120	tRNA pseudouridine synthase family protein	1.81	0.00542554	0.953996	0.986827	1376		261750_at	AT1G76120	tRNA pseudouridine synthase family protein	2.03	0.038	0.021	P	P	P	P	P	P
1574	267406_at	AT2G34780	EMB1611/MEE22 (EMBRYO DEFECTIVE 1611); binding	1.81	0.00713664	0.944234	0.983982	1047		267406_at	AT2G34780	EMB1611/MEE22 (EMBRYO DEFECTIVE 1611, maternal effect embryo arrest 22)	2.39	0.034	0.019	P	P	P	P	A	P
1583	245372_at	AT4G15000	60S ribosomal protein L27 (RPL27C)	1.8	0.00165662	0.980111	0.994361	1224		245372_at	AT4G15000	60S ribosomal protein L27 (RPL27C)	2.17	0.031	0.018	P	P	P	P	P	P
1582	247168_at	AT5G65860	ankyrin repeat family protein	1.8	0.000208977	0.995465	0.998724	745		247168_at	AT5G65860	ankyrin repeat family protein	2.97	0.003	0.006	P	P	P	P	P	P
1589	258692_at	AT3G08640	alphavirus core protein family	1.8	6.29e-05	0.998085	0.999462	1241		258692_at	AT3G08640	alphavirus core protein family	2.15	0.015	0.012	P	P	P	P	P	P
1579	258922_at	AT3G10610	40S ribosomal protein S17 (RPS17C)	1.8	0.00183272	0.978632	0.993938	895		258922_at	AT3G10610	40S ribosomal protein S17 (RPS17C)	2.62	0.049	0.025	P	P	P	P	P	P
1578	263757_at	AT2G21430	cysteine proteinase A494, putative / thiol protease, putative	1.8	0.00841561	0.937408	0.981986	637		263757_at	AT2G21430	cysteine proteinase A494, putative / thiol protease, putative	3.27	0.015	0.012	P	P	P	A	A	A
1610	246767_at	AT5G27395	P-P-bond-hydrolysis-driven protein transmembrane transporter	1.79	0.00059459	0.990416	0.997296	389		246767_at	AT5G27395	protein translocase	4.79	0	0	P	P	P	P	P	P
1608	247010_at	AT5G67510	60S ribosomal protein L26 (RPL26B)	1.79	0.00129507	0.983305	0.995273	420		247010_at	AT5G67510	60S ribosomal protein L26 (RPL26B)	4.47	0.017	0.013	P	P	P	P	P	P
1596	252029_s_at	AT3G52660;AT5G28390	[AT3G52660, RNA recognition motif (RRM)-containing protein];[AT5G28390, RNA recognition motif (RRM)-containing protein]	1.79	0.00181475	0.978781	0.99398	1123		252029_s_at	AT3G52660;AT5G28390	[AT3G52660, RNA recognition motif (RRM)-containing protein];[AT5G28390, RNA recognition motif (RRM)-containing protein]	2.3	0.002	0.005	P	P	P	P	P	A
1606	252336_at	AT3G48880	F-box family protein	1.79	0.000795284	0.988205	0.996668	1268		252336_at	AT3G48880	F-box family protein	2.13	0	0	P	P	P	P	P	P
1626	258953_at	AT3G01430	similar to NHL repeat-containing protein [Arabidopsis thaliana] (TAIR:AT5G14890.1); similar to hypothetical protein [Vitis vinifera] (GB:CAN80444.1); similar to unnamed protein product [Vitis vinifera] (GB:CAO14804.1)	1.78	0.0118438	0.920527	0.977027	1063		258953_at	AT3G01430	similar to NHL repeat-containing protein [Arabidopsis thaliana] (TAIR:AT5G14890.1); similar to Os02g0743200 [Oryza sativa (japonica cultivar-group)] (GB:NP_001048094.1); similar to NHL repeat-containing protein-like [Oryza sativa (japonica cultivar-group)] (GB:BAD38163.1)	2.37	0.036	0.02	A	A	P	A	A	A
1627	263807_at	AT2G04400	indole-3-glycerol phosphate synthase (IGPS)	1.78	0.00134903	0.982813	0.995133	717		263807_at	AT2G04400	indole-3-glycerol phosphate synthase (IGPS)	3.03	0.005	0.007	P	P	P	P	P	P
1644	251152_at	AT3G63130	RANGAP1 (RAN GTPASE ACTIVATING PROTEIN 1); RAN GTPase activator	1.77	0.00735468	0.943045	0.983635	1196		251152_at	AT3G63130	RANGAP1 (RAN GTPASE ACTIVATING PROTEIN 1); RAN GTPase activator	2.2	0.004	0.007	P	P	P	P	P	P
1641	253248_at	AT4G34670	40S ribosomal protein S3A (RPS3aB)	1.77	0.00135338	0.982773	0.995121	1252		253248_at	AT4G34670	40S ribosomal protein S3A (RPS3aB)	2.14	0.025	0.016	P	P	P	P	P	P
1631	255961_at	AT1G22340	ATUGT85A7 (UDP-GLUCOSYL TRANSFERASE 85A7); UDP-glycosyltransferase/ glucuronosyltransferase/ transferase, transferring glycosyl groups	1.77	0.0166645	0.899181	0.970722	1147		255961_at	AT1G22340	UDP-glucoronosyl/UDP-glucosyl transferase family protein	2.25	0.014	0.012	P	P	M	A	A	A
1647	262953_at	AT1G75670	DNA-directed RNA polymerase/ RNA binding	1.77	0.00209638	0.976494	0.993325	536		262953_at	AT1G75670	similar to RNA polymerase Rpa43 subunit-like [Oryza sativa (japonica cultivar-group)] (GB:BAD67616.1); similar to Os12g0533600 [Oryza sativa (japonica cultivar-group)] (GB:NP_001066925.1); similar to Os06g0168400 [Oryza sativa (japonica cultivar-group)] (GB:NP_001056924.1); contains InterPro domain Nucleic acid-binding, OB-fold; (InterPro:IPR008994)	3.66	0.034	0.019	P	P	P	P	A	P
1653	248134_at	AT5G54860	integral membrane transporter family protein	1.76	0.00061669	0.990163	0.997224	609		248134_at	AT5G54860	integral membrane transporter family protein	3.37	0.037	0.02	P	P	P	P	P	P
1654	249822_at	AT5G23710	DNA binding / DNA-directed RNA polymerase	1.76	0.000346897	0.993481	0.998163	1008		249822_at	AT5G23710	DNA binding / DNA-directed RNA polymerase	2.45	0.038	0.021	P	P	P	P	M	P
1660	253885_at	AT4G27690	vacuolar protein sorting-associated protein 26, putative / VPS26, putative	1.76	0.000167496	0.996131	0.998912	1132		253885_at	AT4G27690	vacuolar protein sorting-associated protein 26, putative / VPS26, putative	2.28	0	0	P	P	P	P	P	P
1662	261202_at	AT1G12910	ATAN11 (ANTHOCYANIN11); nucleotide binding	1.76	4.58e-05	0.998474	0.999571	1368		261202_at	AT1G12910	ATAN11 (ANTHOCYANIN11); nucleotide binding	2.03	0.002	0.005	P	P	P	P	P	P
1665	265827_at	AT2G42400	similar to unknown protein [Arabidopsis thaliana] (TAIR:AT1G28520.2); similar to unknown protein [Arabidopsis thaliana] (TAIR:AT1G28520.1); similar to unnamed protein product [Vitis vinifera] (GB:CAO69825.1)	1.76	0.000865922	0.987466	0.996458	1098		265827_at	AT2G42400	similar to unknown protein [Arabidopsis thaliana] (TAIR:AT1G28520.2); similar to putative vascular plant one zinc finger protein [Oryza sativa (japonica cultivar-group)] (GB:BAD87186.1); contains InterPro domain Colicin E3, catalytic; (InterPro:IPR009105)	2.32	0.014	0.012	P	P	P	P	P	P
1679	245479_at	AT4G16140	proline-rich family protein	1.75	0.00996281	0.929567	0.979686	235		245479_at	AT4G16140	proline-rich family protein	7.53	0.002	0.005	P	P	P	P	P	P
1694	246592_at	AT5G14890	NHL repeat-containing protein	1.75	0.00777948	0.94076	0.982967	196		246592_at	AT5G14890	NHL repeat-containing protein	8.57	0.001	0.003	P	P	P	A	A	A
1689	248447_at	AT5G51120	ATPABN1/PABN1 (polyadenylate-binding protein 1); RNA binding / poly(A) binding / protein binding	1.75	0.000555036	0.990876	0.997426	1013		248447_at	AT5G51120	ATPABN1/PABN1 (polyadenylate-binding protein 1); RNA binding	2.43	0.006	0.008	P	P	P	P	P	P
1682	251923_at	AT3G53880	aldo/keto reductase family protein	1.75	0.00155152	0.981016	0.99462	1170		251923_at	AT3G53880	aldo/keto reductase family protein	2.23	0.026	0.017	P	P	P	P	P	P
1680	254201_at	AT4G24130	similar to unknown protein [Arabidopsis thaliana] (TAIR:AT1G56580.1); similar to unnamed protein product [Vitis vinifera] (GB:CAO62919.1); contains InterPro domain Protein of unknown function DUF538 (InterPro:IPR007493)	1.75	0.0178868	0.894093	0.969214	289		254201_at	AT4G24130	similar to unknown protein [Arabidopsis thaliana] (TAIR:AT5G46230.1); similar to Os01g0652700 [Oryza sativa (japonica cultivar-group)] (GB:NP_001043739.1); similar to Os10g0518000 [Oryza sativa (japonica cultivar-group)] (GB:NP_001065071.1); similar to hypothetical protein [Oryza sativa (japonica cultivar-group)] (GB:BAB86575.1); contains InterPro domain Protein of unknown function DUF538; (Inter…	5.96	0.007	0.008	P	P	P	A	P	P
1690	256900_at	AT3G24670	pectate lyase family protein	1.75	0.0100939	0.92892	0.979497	1130		256900_at	AT3G24670	pectate lyase family protein	2.29	0.004	0.007	P	P	P	P	P	P
1677	258900_at	AT3G05590	RPL18 (RIBOSOMAL PROTEIN L18); structural constituent of ribosome	1.75	0.000475415	0.991832	0.997697	1125		258900_at	AT3G05590	RPL18 (RIBOSOMAL PROTEIN L18); structural constituent of ribosome	2.29	0.015	0.012	P	P	P	P	P	P
1693	260600_at	AT1G55950	similar to DNA-binding storekeeper protein-related [Arabidopsis thaliana] (TAIR:AT2G01370.1); similar to unknown [Populus trichocarpa] (GB:ABK93310.1); contains InterPro domain Protein of unknown function DUF573 (InterPro:IPR007592)	1.75	0.00347898	0.966363	0.99041	11		260600_at	AT1G55950	similar to DNA-binding storekeeper protein-related [Arabidopsis thaliana] (TAIR:AT2G01370.1); contains InterPro domain Protein of unknown function DUF573; (InterPro:IPR007592)	80.56	0	0	P	P	P	A	A	A
1695	263289_at	AT2G36170	ubiquitin extension protein 2 (UBQ2) / 60S ribosomal protein L40 (RPL40A)	1.75	0.0028651	0.970674	0.991653	1282		263289_at	AT2G36170	ubiquitin extension protein 2 (UBQ2) / 60S ribosomal protein L40 (RPL40A)	2.11	0.031	0.018	P	P	P	P	P	P
1707	247040_at	AT5G67150	transferase family protein	1.74	0.00139811	0.98237	0.995006	1135		247040_at	AT5G67150	transferase family protein	2.28	0.012	0.011	P	P	P	P	P	P
1717	247593_at	AT5G60790	ATGCN1 (Arabidopsis thaliana general control non-repressible 1)	1.74	0.000203691	0.995548	0.998747	774		247593_at	AT5G60790	ATGCN1 (Arabidopsis thaliana general control non-repressible 1)	2.88	0.007	0.008	P	P	P	P	P	P
1703	247900_at	AT5G57290	60S acidic ribosomal protein P3 (RPP3B)	1.74	0.00351094	0.966145	0.990347	1255		247900_at	AT5G57290	60S acidic ribosomal protein P3 (RPP3B)	2.14	0.04	0.021	P	P	P	P	P	P
1723	249315_at	AT5G41190	similar to hypothetical protein [Vitis vinifera] (GB:CAN66411.1); similar to unnamed protein product [Vitis vinifera] (GB:CAO62795.1); contains InterPro domain D-site 20S pre-rRNA nuclease (InterPro:IPR017117); contains InterPro domain Nin one binding (NOB1) Zn-ribbon like (InterPro:IPR014881)	1.74	0.00136513	0.982667	0.995091	516		249315_at	AT5G41190	similar to unnamed protein product; gene_id:MEE6.26 unknown protein [Medicago truncatula] (GB:ABE92144.1); contains domain RNA-BINDING PROTEIN NOB1 (PTHR12814)	3.8	0.004	0.007	P	P	P	P	P	P
1709	251847_at	AT3G54640	TSA1 (TRYPTOPHAN SYNTHASE ALPHA CHAIN); tryptophan synthase	1.74	0.0138866	0.911203	0.974277	776		251847_at	AT3G54640	TSA1 (TRYPTOPHAN SYNTHASE ALPHA CHAIN); tryptophan synthase	2.88	0.001	0.003	P	P	P	P	P	P
1702	253087_at	AT4G36350	ATPAP25/PAP25 (purple acid phosphatase 25); acid phosphatase/ protein serine/threonine phosphatase	1.74	0.0172563	0.896703	0.969988	686		253087_at	AT4G36350	ATPAP25/PAP25 (purple acid phosphatase 25); acid phosphatase/ protein serine/threonine phosphatase	3.11	0.037	0.02	P	P	P	P	A	A
1706	253848_at	AT4G28020	similar to unnamed protein product [Vitis vinifera] (GB:CAO43327.1); contains InterPro domain Protein of unknown function UPF0066 (InterPro:IPR001378)	1.74	0.0254911	0.864527	0.960429	362		253848_at	AT4G28020	similar to Protein of unknown function UPF0066 [Medicago truncatula] (GB:ABE81280.1); contains InterPro domain Protein of unknown function UPF0066; (InterPro:IPR001378)	4.98	0	0	P	P	P	A	P	P
1721	255586_at	AT4G01560	MEE49 (maternal effect embryo arrest 49)	1.74	0.000637284	0.989929	0.997158	582		255586_at	AT4G01560	MEE49 (maternal effect embryo arrest 49)	3.5	0.008	0.009	P	P	P	P	P	P
1704	261715_at	AT1G18485	pentatricopeptide (PPR) repeat-containing protein	1.74	0.000686984	0.989375	0.997	444		261715_at	AT1G18485	pentatricopeptide (PPR) repeat-containing protein	4.25	0.003	0.006	P	P	P	P	P	P
1708	264459_at	AT1G10160	transposable element gene	1.74	0.0029766	0.969872	0.991422	422		264459_at	AT1G10160	non-LTR retrotransposon family (LINE)	4.45	0	0	P	P	P	A	A	A
1715	266727_at	AT2G03150	EMB1579 (EMBRYO DEFECTIVE 1579); binding	1.74	0.000448461	0.992166	0.997791	1240		266727_at	AT2G03150	EMB1579 (EMBRYO DEFECTIVE 1579); binding	2.16	0.001	0.003	P	P	P	P	P	P
1753	246538_at	AT5G15520	40S ribosomal protein S19 (RPS19B)	1.73	0.003535	0.965981	0.990299	1093		246538_at	AT5G15520	40S ribosomal protein S19 (RPS19B)	2.33	0.002	0.005	P	P	P	P	P	P
1728	249466_at	AT5G39740	60S ribosomal protein L5 (RPL5B)	1.73	0.00283387	0.970901	0.991718	1216		249466_at	AT5G39740	60S ribosomal protein L5 (RPL5B)	2.18	0.029	0.018	P	P	P	P	P	P
1730	258202_at	AT3G13940	DNA binding / DNA-directed RNA polymerase	1.73	0.00324527	0.967975	0.990875	459		258202_at	AT3G13940	DNA binding / DNA-directed RNA polymerase	4.13	0.002	0.005	P	P	P	P	P	P
1733	258837_at	AT3G07110	60S ribosomal protein L13A (RPL13aA)	1.73	0.00125545	0.98367	0.995377	764		258837_at	AT3G07110	60S ribosomal protein L13A (RPL13aA)	2.91	0.027	0.017	P	P	P	P	P	P
1755	259378_at	AT3G16310	mitotic phosphoprotein N' end (MPPN) family protein	1.73	0.00250524	0.973332	0.992417	534		259378_at	AT3G16310	mitotic phosphoprotein N' end (MPPN) family protein	3.67	0.007	0.008	P	P	P	A	A	A
1732	261615_at	AT1G33050	similar to unknown protein [Arabidopsis thaliana] (TAIR:AT4G10470.1)	1.73	0.000858146	0.987547	0.996481	583		261615_at	AT1G33050	similar to unknown protein [Arabidopsis thaliana] (TAIR:AT4G10470.1); similar to Subtilisin-like serine protease [Pediococcus pentosaceus ATCC 25745] (GB:YP_803612.1)	3.49	0.001	0.003	P	P	P	P	P	P
1765	248796_at	AT5G47180	vesicle-associated membrane family protein / VAMP family protein	1.72	0.00052983	0.991174	0.997511	1036		248796_at	AT5G47180	vesicle-associated membrane family protein / VAMP family protein	2.4	0.001	0.003	P	P	P	P	P	P
1774	253232_at	AT4G34340	TAF8 (TBP-ASSOCIATED FACTOR 8); DNA binding	1.72	0.0219362	0.87795	0.964422	910		253232_at	AT4G34340	similar to unknown protein [Arabidopsis thaliana] (TAIR:AT5G15570.1); similar to Bromodomain associated family protein, expressed [Oryza sativa (japonica cultivar-group)] (GB:ABA98992.1); similar to Os12g0574800 [Oryza sativa (japonica cultivar-group)] (GB:NP_001067103.1); contains InterPro domain Bromodomain transcription factor; (InterPro:IPR006565); contains InterPro domain Histone-fold; (Inte…	2.59	0.043	0.023	P	P	P	P	P	A
1781	254893_at	AT4G11830	PLDGAMMA2; phospholipase D	1.72	0.0075545	0.941965	0.983319	1145		254893_at	AT4G11830	phospholipase D gamma 2 / PLD gamma 2 (PLDGAMMA2)	2.25	0.01	0.01	P	P	P	P	P	P
1762	261871_at	AT1G11440	similar to glycine-rich protein [Arabidopsis thaliana] (TAIR:AT3G29075.1); similar to hypothetical protein [Vitis vinifera] (GB:CAN76854.1)	1.72	0.00122481	0.983954	0.995458	883		261871_at	AT1G11440	similar to glycine-rich protein [Arabidopsis thaliana] (TAIR:AT3G29075.1); similar to Os06g0232000 [Oryza sativa (japonica cultivar-group)] (GB:NP_001057224.1); similar to Stress protein DDR48 , related [Medicago truncatula] (GB:ABE86766.1)	2.65	0.002	0.005	P	P	P	P	P	P
1764	265671_at	AT2G32060	40S ribosomal protein S12 (RPS12C)	1.72	0.00224278	0.975342	0.992995	1083		265671_at	AT2G32060	40S ribosomal protein S12 (RPS12C)	2.34	0.043	0.023	P	P	P	P	P	P
1768	266752_at	AT2G47000	MDR4/PGP4 (P-GLYCOPROTEIN4); ATPase, coupled to transmembrane movement of substances / xenobiotic-transporting ATPase	1.72	0.014055	0.910454	0.974056	63		266752_at	AT2G47000	PGP4 (P-GLYCOPROTEIN 4, P-GLYCOPROTEIN4); ATPase, coupled to transmembrane movement of substances / xenobiotic-transporting ATPase	21.56	0	0	P	P	P	A	A	A
1782	267564_at	AT2G30740	serine/threonine protein kinase, putative	1.72	0.000634074	0.989966	0.997168	1333		267564_at	AT2G30740	serine/threonine protein kinase, putative	2.07	0.01	0.01	P	P	P	P	P	P
1784	247046_at	AT5G66540	similar to hypothetical protein OsI_036143 [Oryza sativa (indica cultivar-group)] (GB:EAY82184.1); similar to hypothetical protein OsJ_031573 [Oryza sativa (japonica cultivar-group)] (GB:EAZ17364.1); similar to Os12g0133900 [Oryza sativa (japonica cultivar-group)] (GB:NP_001066092.1); contains InterPro domain U3 small nucleolar ribonucleoprotein complex, subunit Mpp10p; (InterPro:IPR012173); cont…	1.71	0.00269164	0.971942	0.992017	969		247046_at	AT5G66540	similar to unknown protein [Arabidopsis thaliana] (TAIR:AT3G28770.1); similar to Os12g0133900 [Oryza sativa (japonica cultivar-group)] (GB:NP_001066092.1); similar to Os11g0137100 [Oryza sativa (japonica cultivar-group)] (GB:NP_001065694.1); similar to PREDICTED: hypothetical protein [Strongylocentrotus purpuratus] (GB:XP_798175.2); contains InterPro domain Mpp10 protein; (InterPro:IPR007151); co…	2.5	0.022	0.015	P	P	P	A	A	P
1789	247978_at	AT5G56710	60S ribosomal protein L31 (RPL31C)	1.71	0.00466262	0.958649	0.988178	1385		247978_at	AT5G56710	60S ribosomal protein L31 (RPL31C)	2.02	0.033	0.019	P	P	P	P	P	P
1785	259753_at	AT1G71050	heavy-metal-associated domain-containing protein / copper chaperone (CCH)-related	1.71	0.0196534	0.886924	0.967088	1158		259753_at	AT1G71050	heavy-metal-associated domain-containing protein / copper chaperone (CCH)-related	2.24	0	0	P	P	P	P	P	P
1800	264357_at	AT1G03360	ATRRP4; exonuclease	1.71	0.00729431	0.943373	0.983731	525		264357_at	AT1G03360	ATRRP4; exonuclease	3.74	0.033	0.019	P	P	P	P	P	P
1796	265727_at	AT2G32000	DNA topoisomerase family protein	1.71	0.00235009	0.974512	0.992756	1328		265727_at	AT2G32000	DNA topoisomerase family protein	2.07	0.001	0.003	P	P	P	P	P	P
1811	247555_at	AT5G61020	ECT3 (evolutionary conserved C-terminal 3)	1.7	0.00151694	0.981318	0.994706	482		247555_at	AT5G61020	ECT3 (evolutionary conserved C-terminal 3)	4	0.011	0.01	P	P	P	P	P	P
1819	248820_at	AT5G47060	senescence-associated protein-related	1.7	0.00272689	0.971682	0.991943	431		248820_at	AT5G47060	senescence-associated protein-related	4.38	0.003	0.006	P	P	P	P	P	P
1813	249984_at	AT5G18400	similar to unknown protein [Arabidopsis thaliana] (TAIR:AT5G18362.1); similar to unnamed protein product [Vitis vinifera] (GB:CAO15382.1); contains InterPro domain Protein of unknown function DUF689 (InterPro:IPR007785)	1.7	0.00512534	0.955801	0.987351	850		249984_at	AT5G18400	similar to Protein of unknown function DUF689 [Medicago truncatula] (GB:ABE78163.1); contains InterPro domain Protein of unknown function DUF689; (InterPro:IPR007785)	2.7	0.029	0.018	P	P	P	P	P	P
1809	253407_at	AT4G32920	glycine-rich protein	1.7	0.00839323	0.937525	0.98202	1236		253407_at	AT4G32920	glycine-rich protein	2.16	0.022	0.015	P	P	P	P	A	M
1812	258493_at	AT3G02555	similar to unknown protein [Arabidopsis thaliana] (TAIR:AT5G16110.1); similar to hypothetical protein [Cleome spinosa] (GB:ABD96883.1)	1.7	0.00606868	0.950229	0.985731	815		258493_at	AT3G02555	similar to unknown protein [Arabidopsis thaliana] (TAIR:AT5G16110.1); similar to hypothetical protein [Cleome spinosa] (GB:ABD96883.1)	2.78	0.003	0.006	P	P	P	P	P	P
1817	259971_at	AT1G76580	transcription factor	1.7	0.00263837	0.972336	0.992131	722		259971_at	AT1G76580	transcription factor	3.01	0.015	0.012	P	P	P	P	P	P
1822	261435_at	AT1G07615	GTP binding	1.7	0.0244345	0.868453	0.961598	1068		261435_at	AT1G07615	GTP binding	2.36	0.034	0.019	P	P	P	A	A	A
1816	265154_at	AT1G30960	GTP-binding protein (ERG)	1.7	0.0115513	0.921902	0.977432	1302		265154_at	AT1G30960	GTP-binding protein (ERG)	2.09	0.02	0.014	P	P	P	A	A	A
1825	247608_at	AT5G60990	DEAD/DEAH box helicase, putative (RH10)	1.69	0.00107734	0.985355	0.995858	659		247608_at	AT5G60990	DEAD/DEAH box helicase, putative (RH10)	3.21	0.002	0.005	P	P	P	P	P	P
1834	251862_at	AT3G54850	armadillo/beta-catenin repeat family protein / U-box domain-containing family protein	1.69	0.00984224	0.930164	0.979862	999		251862_at	AT3G54850	armadillo/beta-catenin repeat family protein / U-box domain-containing family protein	2.46	0.004	0.007	P	P	P	P	P	P
1847	252413_at	AT3G47370	40S ribosomal protein S20 (RPS20B)	1.69	0.001516	0.981326	0.994708	1134		252413_at	AT3G47370	40S ribosomal protein S20 (RPS20B)	2.28	0.035	0.02	P	P	P	P	P	P
1824	253396_at	AT4G32720	ATLA1 (ARABIDOPSIS THALIANA LA PROTEIN 1); RNA binding	1.69	0.0033778	0.967056	0.99061	842		253396_at	AT4G32720	RNA recognition motif (RRM)-containing protein	2.71	0.042	0.022	P	P	P	P	P	P
1835	257571_at	AT3G16870	zinc finger (GATA type) family protein	1.69	0.000969595	0.986414	0.996159	474		257571_at	AT3G16870	zinc finger (GATA type) family protein	4.05	0.005	0.007	P	P	P	P	P	P
1826	261639_at	AT1G50010	TUA2 (tubulin alpha-2 chain)	1.69	0.00472113	0.958284	0.988072	1194		261639_at	AT1G50010	TUA2 (tubulin alpha-2 chain)	2.2	0.003	0.006	P	P	P	P	P	P
1829	264679_s_at	AT1G09690;AT1G09590	[AT1G09690, 60S ribosomal protein L21 (RPL21C)];[AT1G09590, 60S ribosomal protein L21 (RPL21A)]	1.69	0.00140112	0.982343	0.994999	856		264679_s_at	AT1G09690;AT1G09590	[AT1G09690, 60S ribosomal protein L21 (RPL21C)];[AT1G09590, 60S ribosomal protein L21 (RPL21A)]	2.69	0.015	0.012	P	P	P	P	P	P
1877	245841_s_at	AT1G58380;AT1G58684;AT1G59359;AT1G58983	[AT1G58380, XW6; structural constituent of ribosome];[AT1G58684, 40S ribosomal protein S2, putative];[AT1G59359, 40S ribosomal protein S2 (RPS2B)];[AT1G58983, 40S ribosomal protein S2, putative]	1.68	0.000272591	0.994514	0.998455	1010		245841_s_at	AT1G58380;AT1G58684;AT1G59359;AT1G58983	[AT1G58380, XW6; structural constituent of ribosome];[AT1G58684, 40S ribosomal protein S2, putative];[AT1G59359, 40S ribosomal protein S2 (RPS2B)];[AT1G58983, 40S ribosomal protein S2, putative]	2.44	0.019	0.014	P	P	P	P	P	P
1852	247654_at	AT5G59850	40S ribosomal protein S15A (RPS15aF)	1.68	0.00189862	0.97809	0.993782	1067		247654_at	AT5G59850	40S ribosomal protein S15A (RPS15aF)	2.36	0.021	0.015	P	P	P	P	P	P
1857	254052_at	AT4G25280	adenylate kinase family protein	1.68	0.000532359	0.991144	0.997502	964		254052_at	AT4G25280	adenylate kinase family protein	2.51	0.011	0.01	P	P	P	P	P	P
1872	256962_at	AT3G13560	glycosyl hydrolase family 17 protein	1.68	0.00137852	0.982546	0.995057	1325		256962_at	AT3G13560	glycosyl hydrolase family 17 protein	2.07	0.043	0.023	P	P	P	P	P	P
1864	261076_at	AT1G07420	SMO2-2 (sterol 4-alpha-methyl-oxidase 2); C-4 methylsterol oxidase	1.68	0.000337596	0.993606	0.998199	1219		261076_at	AT1G07420	SMO2-2 (sterol 4-alpha-methyl-oxidase 2); C-4 methylsterol oxidase	2.17	0.012	0.011	P	P	P	M	A	P
1853	261593_at	AT1G33170	dehydration-responsive family protein	1.68	0.00639186	0.948383	0.985193	1009		261593_at	AT1G33170	dehydration-responsive family protein	2.44	0.002	0.005	P	P	P	P	P	P
1870	266407_at	AT2G38560	transcription factor S-II (TFIIS) domain-containing protein	1.68	0.00152659	0.981233	0.994682	1183		266407_at	AT2G38560	transcription factor S-II (TFIIS) domain-containing protein	2.22	0.001	0.003	P	P	P	P	P	P
1898	252297_at	AT3G48930	EMB1080 (EMBRYO DEFECTIVE 1080); structural constituent of ribosome	1.67	0.00562135	0.952836	0.986489	931		252297_at	AT3G48930	EMB1080 (EMBRYO DEFECTIVE 1080); structural constituent of ribosome	2.56	0.036	0.02	P	P	P	P	P	P
1890	257596_at	AT3G24760	F-box family protein	1.67	0.000980993	0.986301	0.996127	501		257596_at	AT3G24760	F-box family protein	3.87	0.009	0.009	P	P	P	P	P	A
1896	258797_at	AT3G04730	IAA16 (indoleacetic acid-induced protein 16); transcription factor	1.67	0.000830896	0.98783	0.996562	808		258797_at	AT3G04730	IAA16 (indoleacetic acid-induced protein 16); transcription factor	2.8	0.002	0.005	P	P	P	P	P	P
1891	261019_at	AT1G26470	similar to Os05g0512500 [Oryza sativa (japonica cultivar-group)] (GB:NP_001056022.1); similar to unnamed protein product [Vitis vinifera] (GB:CAO41875.1); contains InterPro domain CT20; (InterPro:IPR012423)	1.67	0.000312392	0.993952	0.998297	956		261019_at	AT1G26470	similar to Os05g0512500 [Oryza sativa (japonica cultivar-group)] (GB:NP_001056022.1); contains InterPro domain CT20; (InterPro:IPR012423)	2.52	0.017	0.013	P	P	P	P	P	P
1895	262163_at	AT1G77940	60S ribosomal protein L30 (RPL30B)	1.67	0.000370452	0.993167	0.998075	920		262163_at	AT1G77940	60S ribosomal protein L30 (RPL30B)	2.57	0.02	0.014	P	P	P	P	P	P
1893	265805_s_at	AT4G36130;AT2G18020	[AT4G36130, 60S ribosomal protein L8 (RPL8C)];[AT2G18020, EMB2296 (EMBRYO DEFECTIVE 2296); structural constituent of ribosome]	1.67	0.000147965	0.99646	0.999004	1102		265805_s_at	AT4G36130;AT2G18020	[AT4G36130, 60S ribosomal protein L8 (RPL8C)];[AT2G18020, EMB2296 (EMBRYO DEFECTIVE 2296); structural constituent of ribosome]	2.32	0.005	0.007	P	P	P	P	P	P
1923	245639_at	AT1G25260	acidic ribosomal protein P0-related	1.66	0.00185292	0.978465	0.99389	767		245639_at	AT1G25260	acidic ribosomal protein P0-related	2.9	0.033	0.019	P	P	P	P	P	P
1922	248189_at	AT5G54090	DNA mismatch repair MutS family protein	1.66	0.00340066	0.966899	0.990564	413		248189_at	AT5G54090;AT5G54080	[AT5G54090, DNA mismatch repair MutS family protein];[AT5G54080, HGO (HOMOGENTISATE 1,2-DIOXYGENASE); homogentisate 1,2-dioxygenase]	4.52	0.008	0.009	P	P	P	P	P	P
1906	248816_at	AT5G47010	LBA1/UPF1 (LOW-LEVEL BETA-AMYLASE 1); RNA helicase	1.66	0.00100227	0.986089	0.996067	963		248816_at	AT5G47010	LBA1/UPF1 (LOW-LEVEL BETA-AMYLASE 1); RNA helicase	2.51	0	0	P	P	P	P	P	P
1911	249800_at	AT5G23660	MTN3 (ARABIDOPSIS HOMOLOG OF MEDICAGO TRUNCATULA MTN3)	1.66	0.00330704	0.967545	0.990751	211		249800_at	AT5G23660	MTN3 (ARABIDOPSIS HOMOLOG OF MEDICAGO TRUNCATULA MTN3)	8.2	0	0	P	P	P	P	A	A
1921	251018_at	AT5G02450	60S ribosomal protein L36 (RPL36C)	1.66	0.00657858	0.947329	0.984886	806		251018_at	AT5G02450	60S ribosomal protein L36 (RPL36C)	2.81	0.019	0.014	P	P	P	P	P	P
1926	254451_at	AT4G21090	adrenodoxin-like ferredoxin 1	1.66	0.00163758	0.980274	0.994407	1408		254451_at	AT4G21090	adrenodoxin-like ferredoxin 1	2	0.025	0.016	P	P	P	P	P	P
1915	256077_at	AT1G18090	exonuclease, putative	1.66	0.0196938	0.886763	0.96704	379		256077_at	AT1G18100;AT1G18090	[AT1G18100, E12A11; phosphatidylethanolamine binding];[AT1G18090, exonuclease, putative]	4.84	0.003	0.006	P	P	P	P	P	P
1905	261911_at	AT1G80750	60S ribosomal protein L7 (RPL7A)	1.66	0.00432346	0.960791	0.988798	608		261911_at	AT1G80750	60S ribosomal protein L7 (RPL7A)	3.38	0.038	0.021	P	P	P	P	P	P
1910	262038_at	AT1G35580	CINV1 (CYTOSOLIC INVERTASE 1); beta-fructofuranosidase	1.66	0.0074174	0.942705	0.983536	1173		262038_at	AT1G35580	CINV1 (CYTOSOLIC INVERTASE 1); beta-fructofuranosidase	2.23	0.008	0.009	P	M	P	A	A	A
1932	267346_at	AT2G39940	COI1 (CORONATINE INSENSITIVE 1); ubiquitin-protein ligase	1.66	0.00391885	0.963414	0.989558	1143		267346_at	AT2G39940	COI1 (CORONATINE INSENSITIVE 1); ubiquitin-protein ligase	2.26	0.002	0.005	P	P	P	P	P	P
1939	265210_at	AT2G36620	RPL24A (RIBOSOMAL PROTEIN L24); structural constituent of ribosome	1.65	0.00392818	0.963353	0.98954	935		265210_at	AT2G36620	RPL24A (RIBOSOMAL PROTEIN L24); structural constituent of ribosome	2.55	0.009	0.009	P	P	P	P	P	P
1942	265244_at	AT2G43018;AT2G43020	[AT2G43018, CPuORF17 (Conserved peptide upstream open reading frame 17)];[AT2G43020, ATPAO2 (POLYAMINE OXIDASE 2); amine oxidase]	1.65	0.00368451	0.964972	0.990008	1190		265244_at	AT2G43020	ATPAO2 (POLYAMINE OXIDASE 2); amine oxidase	2.21	0	0	P	P	P	P	P	P
1936	267213_at	AT2G44120	60S ribosomal protein L7 (RPL7C)	1.65	0.00202556	0.97706	0.993487	673		267213_at	AT2G44120	60S ribosomal protein L7 (RPL7C)	3.15	0.04	0.021	P	P	P	P	P	P
1962	247909_at	AT5G57370	similar to unnamed protein product [Vitis vinifera] (GB:CAO43225.1); contains InterPro domain Protein of unknown function DUF1777 (InterPro:IPR013957)	1.64	0.0014202	0.982173	0.99495	1018		247909_at	AT5G57370	similar to U2 snRNP auxiliary factor large subunit, putative [Arabidopsis thaliana] (TAIR:AT1G60900.1); similar to conserved hypothetical protein [Medicago truncatula] (GB:ABE84015.1)	2.42	0.003	0.006	P	P	P	A	A	A
1964	248747_at	AT5G47930	40S ribosomal protein S27 (RPS27D)	1.64	0.0015485	0.981042	0.994627	1233		248747_at	AT5G47930	40S ribosomal protein S27 (RPS27D)	2.16	0.036	0.02	P	P	P	P	P	P
1969	250999_at	AT5G02630	similar to unknown protein [Arabidopsis thaliana] (TAIR:AT5G18520.1); similar to unknown protein [Arabidopsis thaliana] (TAIR:AT3G09570.1); similar to unnamed protein product [Vitis vinifera] (GB:CAO18079.1); contains InterPro domain Transmembrane receptor, eukaryota; (InterPro:IPR009637)	1.64	0.00149506	0.98151	0.994761	1358		250999_at	AT5G02630	similar to unknown protein [Arabidopsis thaliana] (TAIR:AT5G18520.1); similar to putative lung seven transmembrane receptor 1 [Oryza sativa (japonica cultivar-group)] (GB:BAD21602.1); similar to Os01g0836800 [Oryza sativa (japonica cultivar-group)] (GB:NP_001044733.1); similar to Os05g0462500 [Oryza sativa (japonica cultivar-group)] (GB:NP_001055767.1); contains InterPro domain Lung seven transme…	2.04	0.001	0.003	P	P	P	A	P	P
1961	253074_at	AT4G36140	disease resistance protein (TIR-NBS-LRR class), putative	1.64	0.0315681	0.842836	0.953966	952		253074_at	AT4G36140	disease resistance protein (TIR-NBS-LRR class), putative	2.53	0.016	0.013	P	P	P	P	A	A
1950	260369_at	AT1G69620	RPL34 (RIBOSOMAL PROTEIN L34); structural constituent of ribosome	1.64	0.00017305	0.996039	0.998886	1171		260369_at	AT1G69620	RPL34 (RIBOSOMAL PROTEIN L34); structural constituent of ribosome	2.23	0.002	0.005	P	P	P	P	P	P
1973	251589_at	AT3G58040	seven in absentia (SINA) family protein	1.63	0.000840584	0.987729	0.996533	1069		251589_at	AT3G58040	seven in absentia (SINA) family protein	2.36	0	0	P	P	P	P	P	P
1980	251971_at	AT3G53160	UGT73C7 (UDP-GLUCOSYL TRANSFERASE 73C7); UDP-glycosyltransferase/ transferase, transferring glycosyl groups	1.63	0.0186896	0.890809	0.96824	1291		251971_at	AT3G53160	UGT73C7 (UDP-glucosyl transferase 73C7); UDP-glycosyltransferase/ transferase, transferring glycosyl groups	2.1	0.005	0.007	P	P	P	A	A	A
1982	253162_at	AT4G35630	PSAT (phosphoserine aminotransferase); phosphoserine transaminase	1.63	0.00280283	0.971127	0.991783	460		253162_at	AT4G35630	PSAT (phosphoserine aminotransferase); phosphoserine transaminase	4.13	0.001	0.003	P	P	P	P	P	P
1985	259257_at	AT3G07760	similar to unnamed protein product [Vitis vinifera] (GB:CAO41197.1); contains InterPro domain Sterile alpha motif SAM (InterPro:IPR001660); contains InterPro domain Sterile alpha motif homology (InterPro:IPR010993); contains InterPro domain Sterile alpha motif homology 2 (InterPro:IPR011510)	1.63	0.000473009	0.991862	0.997705	1280		259257_at	AT3G07760	similar to Os12g0514600 [Oryza sativa (japonica cultivar-group)] (GB:NP_001066883.1); contains InterPro domain Sterile alpha motif-type; (InterPro:IPR013761); contains InterPro domain Sterile alpha motif SAM; (InterPro:IPR001660); contains InterPro domain Sterile alpha motif homology; (InterPro:IPR010993); contains InterPro domain Sterile alpha motif homology 2; (InterPro:IPR011510)	2.12	0.001	0.003	P	P	P	P	P	P
1983	259659_at	AT1G55170	similar to unknown protein [Arabidopsis thaliana] (TAIR:AT3G14750.1); similar to hypothetical protein [Vitis vinifera] (GB:CAN71449.1); contains InterPro domain Prefoldin (InterPro:IPR009053)	1.63	0.00333184	0.967373	0.990701	898		259659_at	AT1G55170	similar to unknown protein [Arabidopsis thaliana] (TAIR:AT3G14750.1); similar to myosin-like protein, putative, expressed [Oryza sativa (japonica cultivar-group)] (GB:ABA96059.1); contains InterPro domain t-snare; (InterPro:IPR010989)	2.62	0	0	P	P	P	P	P	P
1986	263844_at	AT2G36930	zinc finger (C2H2 type) family protein	1.63	0.00104328	0.985686	0.995952	1025		263844_at	AT2G36930	zinc finger (C2H2 type) family protein	2.42	0.003	0.006	P	P	P	P	P	P
2014	250192_at	AT5G14520	pescadillo-related	1.62	0.00293517	0.970169	0.991507	693		250192_at	AT5G14520	pescadillo-related	3.09	0.032	0.019	P	P	P	P	P	P
2015	251921_at	AT3G53890	40S ribosomal protein S21 (RPS21B)	1.62	0.00119181	0.984263	0.995546	1218		251921_at	AT3G53890	40S ribosomal protein S21 (RPS21B)	2.17	0.036	0.02	P	P	P	P	P	P
2049	248101_at	AT5G55200	co-chaperone grpE protein, putative	1.61	0.00311129	0.968915	0.991146	1105		248101_at	AT5G55200	co-chaperone grpE protein, putative	2.32	0.018	0.013	P	P	P	P	P	P
2052	251253_at	AT3G62240	zinc finger (C2H2 type) family protein	1.61	0.00238609	0.974236	0.992677	1318		251253_at	AT3G62240	zinc finger (C2H2 type) family protein	2.08	0.002	0.005	P	P	P	P	P	P
2035	252056_at	AT3G52590	UBQ1 (EARLY-RESPONSIVE TO DEHYDRATION 16, UBIQUITIN EXTENSION PROTEIN 1); protein binding	1.61	0.000668694	0.989577	0.997058	1359		252056_at	AT3G52590	UBQ1 (EARLY-RESPONSIVE TO DEHYDRATION 16, UBIQUITIN EXTENSION PROTEIN 1); protein binding	2.04	0.01	0.01	P	P	P	P	P	P
2047	253549_at	AT4G30930	NFD1 (NUCLEAR FUSION DEFECTIVE 1); structural constituent of ribosome	1.61	0.00306016	0.969277	0.99125	1048		253549_at	AT4G30930	NFD1 (NUCLEAR FUSION DEFECTIVE 1); structural constituent of ribosome	2.39	0.034	0.019	P	P	P	P	P	P
2045	256618_at	AT3G24440	VRN5 (VIN3-LIKE 1)	1.61	0.0301369	0.847821	0.955452	1406		256618_at	AT3G24440	VRN5 (VIN3-LIKE 1)	2	0.007	0.008	P	P	P	P	P	P
2038	257463_at	AT1G14820	SEC14 cytosolic factor family protein / phosphoglyceride transfer family protein	1.61	0.00456971	0.959231	0.988346	455		257463_at	AT1G14820	SEC14 cytosolic factor family protein / phosphoglyceride transfer family protein	4.15	0.001	0.003	P	P	P	P	P	P
2053	258104_at	AT3G23620	brix domain-containing protein	1.61	0.00581822	0.951681	0.986153	844		258104_at	AT3G23620	brix domain-containing protein	2.7	0.017	0.013	P	P	P	P	P	P
2046	259582_at	AT1G28060	small nuclear ribonucleoprotein family protein / snRNP family protein	1.61	0.00188316	0.978216	0.993819	586		259582_at	AT1G28060	small nuclear ribonucleoprotein family protein / snRNP family protein	3.47	0.001	0.003	P	P	P	P	P	P
2023	262528_at	AT1G17260	AHA10 (AUTOINHIBITED H(+)-ATPASE ISOFORM 10); ATPase	1.61	0.00789131	0.940164	0.982793	903		262528_at	AT1G17260	AHA10 (AUTOINHIBITED H(+)-ATPASE ISOFORM 10); ATPase	2.6	0	0	P	P	P	A	A	P
2024	263824_at	AT2G40360	transducin family protein / WD-40 repeat family protein	1.61	0.00238535	0.974242	0.992679	724		263824_at	AT2G40360	transducin family protein / WD-40 repeat family protein	3.01	0.045	0.023	P	P	P	P	P	P
2048	266256_at	AT2G27710	60S acidic ribosomal protein P2 (RPP2B)	1.61	0.0011165	0.984978	0.99575	1144		266256_at	AT2G27710	60S acidic ribosomal protein P2 (RPP2B)	2.26	0.009	0.009	P	P	P	P	P	P
2074	247389_at	AT5G63490	CBS domain-containing protein / octicosapeptide/Phox/Bemp1 (PB1) domain-containing protein	1.6	0.00712845	0.944279	0.983995	1355		247389_at	AT5G63490	CBS domain-containing protein / octicosapeptide/Phox/Bemp1 (PB1) domain-containing protein	2.04	0.003	0.006	P	P	P	P	P	P
2067	251463_at	AT3G59800	similar to unknown protein [Arabidopsis thaliana] (TAIR:AT2G43795.1); similar to unknown protein [Arabidopsis thaliana] (TAIR:AT2G43795.2); similar to unnamed protein product [Vitis vinifera] (GB:CAO46318.1)	1.6	0.000978913	0.986321	0.996133	1402		251463_at	AT3G59800	similar to unknown protein [Arabidopsis thaliana] (TAIR:AT2G43795.1); similar to conserved hypothetical protein [Medicago truncatula] (GB:ABE83898.1)	2.01	0.025	0.016	P	P	P	P	P	P
2078	251640_at	AT3G57450	similar to unnamed protein product [Vitis vinifera] (GB:CAO40798.1)	1.6	0.0250693	0.866088	0.960894	731		251640_at	AT3G57450	similar to Hypothetical protein [Oryza sativa] (GB:AAM08779.1); similar to Os07g0185900 [Oryza sativa (japonica cultivar-group)] (GB:NP_001059068.1)	3	0.033	0.019	P	P	P	P	P	P
2063	251688_at	AT3G56480	myosin heavy chain-related	1.6	0.0253855	0.864917	0.960545	947		251688_at	AT3G56480	myosin heavy chain-related	2.53	0.005	0.007	P	P	P	P	M	A
2057	260618_at	AT1G53230	TCP3 (TEOSINTE BRANCHED1, CYCLOIDEA AND PCF TRANSCRIPTION FACTOR 3); transcription factor	1.6	0.0028717	0.970627	0.991639	1264		260618_at	AT1G53230;AT1G53233	[AT1G53230, TCP3 (TCP family transcription factor 3); transcription factor]	2.13	0.002	0.005	P	P	P	P	P	P
2088	246569_at	AT5G14980	esterase/lipase/thioesterase family protein	1.59	0.0223842	0.876223	0.963909	1104		246569_at	AT5G14980	esterase/lipase/thioesterase family protein	2.32	0	0	A	P	M	A	A	A
2092	247309_at	AT5G63940	protein kinase family protein	1.59	0.0190373	0.8894	0.967822	1243		247309_at	AT5G63940	protein kinase family protein	2.15	0	0	P	P	P	P	P	P
2105	254110_at	AT4G25260	invertase/pectin methylesterase inhibitor family protein	1.59	0.00664953	0.946932	0.98477	231		254110_at	AT4G25260	invertase/pectin methylesterase inhibitor family protein	7.63	0	0	P	P	P	P	P	A
2104	257906_at	AT3G25520	ATL5 (A. THALIANA RIBOSOMAL PROTEIN L5); structural constituent of ribosome	1.59	0.00307532	0.969169	0.991219	904		257906_at	AT3G25520	ATL5 (A. THALIANA RIBOSOMAL PROTEIN L5); structural constituent of ribosome	2.6	0.018	0.013	P	P	P	P	P	P
2094	260497_at	AT2G41840	40S ribosomal protein S2 (RPS2C)	1.59	0.00567593	0.952514	0.986396	1245		260497_at	AT2G41840	40S ribosomal protein S2 (RPS2C)	2.15	0.026	0.017	P	P	P	P	P	P
2098	263355_at	AT2G22100	RNA recognition motif (RRM)-containing protein	1.59	0.0119649	0.919961	0.976861	1021		263355_at	AT2G22100	RNA recognition motif (RRM)-containing protein	2.42	0	0	P	P	P	P	P	P
2090	266167_at	AT2G38860	YLS5 (yellow-leaf-specific gene 5)	1.59	0.00751537	0.942176	0.983381	896		266167_at	AT2G38860	YLS5 (yellow-leaf-specific gene 5)	2.62	0.003	0.006	P	P	P	P	P	P
2095	267312_at	AT2G34750	RNA polymerase I specific transcription initiation factor RRN3 family protein	1.59	0.00237722	0.974304	0.992696	1277		267312_at	AT2G34750	RNA polymerase I specific transcription initiation factor RRN3 family protein	2.12	0.006	0.008	P	P	P	P	P	P
2141	248091_at	AT5G55120	VTC5; galactose-1-phosphate guanylyltransferase (GDP)	1.58	0.0317161	0.842325	0.953814	1154		248091_at	AT5G55120	similar to VTC2 (VITAMIN C DEFECTIVE 2) [Arabidopsis thaliana] (TAIR:AT4G26850.1); similar to unknown [Xerophyta humilis] (GB:AAT45011.1); similar to Os12g0190000 [Oryza sativa (japonica cultivar-group)] (GB:NP_001066338.1); contains domain SUBFAMILY NOT NAMED (PTHR20884:SF3); contains domain FAMILY NOT NAMED (PTHR20884)	2.25	0.008	0.009	P	P	P	P	P	P
2123	248768_at	AT5G47700	60S acidic ribosomal protein P1 (RPP1C)	1.58	0.00827085	0.938164	0.982207	1022		248768_at	AT5G47700	60S acidic ribosomal protein P1 (RPP1C)	2.42	0.027	0.017	P	P	P	P	P	P
2125	250004_at	AT5G18750	DNAJ heat shock N-terminal domain-containing protein	1.58	0.0124326	0.917791	0.976221	784		250004_at	AT5G18750	DNAJ heat shock N-terminal domain-containing protein	2.85	0.01	0.01	P	P	P	A	A	A
2137	253484_at	AT4G31720	TAFII15 (SALT TOLERANCE DURING GERMINATION 1); transcription factor	1.58	0.00208125	0.976615	0.99336	1214		253484_at	AT4G31720	TAFII15 (SALT TOLERANCE DURING GERMINATION 1); transcription factor	2.18	0.002	0.005	P	P	P	P	P	P
2145	258965_at	AT3G10530	transducin family protein / WD-40 repeat family protein	1.58	0.00991252	0.929815	0.979759	510		258965_at	AT3G10530	transducin family protein / WD-40 repeat family protein	3.83	0.006	0.008	P	P	P	A	A	P
2135	259059_at	AT3G07300	eukaryotic translation initiation factor 2B family protein / eIF-2B family protein	1.58	0.00444222	0.960035	0.988579	1157		259059_at	AT3G07300	eukaryotic translation initiation factor 2B family protein / eIF-2B family protein	2.25	0.002	0.005	P	P	P	P	P	P
2142	259090_at	AT3G04920	40S ribosomal protein S24 (RPS24A)	1.58	0.0121705	0.919004	0.976579	1075		259090_at	AT3G04920	40S ribosomal protein S24 (RPS24A)	2.34	0.031	0.018	P	P	P	P	P	P
2143	259598_at	AT1G27980	pyridoxal-dependent decarboxylase family protein	1.58	0.0135329	0.912785	0.974744	497		259598_at	AT1G27980	pyridoxal-dependent decarboxylase family protein	3.91	0.021	0.015	P	P	P	P	P	P
2118	263519_at	AT2G21580	40S ribosomal protein S25 (RPS25B)	1.58	0.00717941	0.944	0.983914	1033		263519_at	AT2G21580	40S ribosomal protein S25 (RPS25B)	2.4	0.032	0.019	P	P	P	P	P	P
2166	252378_at	AT3G47570	leucine-rich repeat transmembrane protein kinase, putative	1.57	0.0222105	0.876891	0.964107	540		252378_at	AT3G47570	leucine-rich repeat transmembrane protein kinase, putative	3.65	0.005	0.007	P	P	P	A	A	A
2171	254655_s_at	AT5G46430;AT4G18100	[AT5G46430, 60S ribosomal protein L32 (RPL32B)];[AT4G18100, 60S ribosomal protein L32 (RPL32A)]	1.57	0.00199104	0.977338	0.993567	1387		254655_s_at	AT5G46430;AT4G18100	[AT5G46430, 60S ribosomal protein L32 (RPL32B)];[AT4G18100, 60S ribosomal protein L32 (RPL32A)]	2.02	0.019	0.014	P	P	P	P	P	P
2168	255819_s_at	AT2G40590;AT2G40510	[AT2G40590, 40S ribosomal protein S26 (RPS26B)];[AT2G40510, 40S ribosomal protein S26 (RPS26A)]	1.57	0.00610471	0.950022	0.98567	1285		255819_s_at	AT2G40590;AT2G40510	[AT2G40590, 40S ribosomal protein S26 (RPS26B)];[AT2G40510, 40S ribosomal protein S26 (RPS26A)]	2.11	0.009	0.009	P	P	P	P	P	P
2173	258855_at	AT3G02070	OTU-like cysteine protease family protein	1.57	0.00581869	0.951678	0.986153	314		258855_at	AT3G02070	OTU-like cysteine protease family protein	5.56	0.02	0.014	P	P	P	P	P	P
2175	263174_at	AT1G54040	ESP (EPITHIOSPECIFIER PROTEIN)	1.57	0.00350127	0.96621	0.990366	857		263174_at	AT1G54040	ESP (EPITHIOSPECIFIER PROTEIN)	2.69	0.002	0.005	P	P	P	P	P	P
2208	248655_at	AT5G48760	60S ribosomal protein L13A (RPL13aD)	1.56	0.00125778	0.983648	0.995371	889		248655_at	AT5G48760	60S ribosomal protein L13A (RPL13aD)	2.63	0.002	0.005	P	P	P	P	P	P
2204	251816_at	AT3G55005	TON1B (TONNEAU 1B)	1.56	0.00721537	0.943803	0.983857	1133		251816_at	AT3G55005	TON1B (TONNEAU 1B)	2.28	0.007	0.008	P	P	P	P	P	P
2188	254991_at	AT4G10620	similar to GTP binding [Arabidopsis thaliana] (TAIR:AT3G57180.1); similar to unnamed protein product [Vitis vinifera] (GB:CAO22017.1); contains domain SSF52540 (SSF52540); contains domain PTHR11089 (PTHR11089); contains domain PTHR11089:SF3 (PTHR11089:SF3); contains domain G3DSA:3.40.50.300 (G3DSA:3.40.50.300)	1.56	0.0328074	0.838576	0.952696	972		254991_at	AT4G10620	similar to GTP binding [Arabidopsis thaliana] (TAIR:AT3G57180.1); similar to SDL-1 protein [Medicago truncatula] (GB:ABD33306.1); similar to Os06g0498900 [Oryza sativa (japonica cultivar-group)] (GB:NP_001057702.1); similar to Os09g0364500 [Oryza sativa (japonica cultivar-group)] (GB:NP_001063000.1); contains domain GTP-BINDING PROTEIN-RELATED PLANT/BACTERIA (PTHR11089:SF3); contains domain no de…	2.5	0.029	0.018	P	P	P	P	P	P
2181	256173_at	AT1G51730	RWD domain-containing protein	1.56	0.0024018	0.974116	0.992642	679		256173_at	AT1G51730	RWD domain-containing protein	3.13	0	0	P	P	P	P	P	P
2184	261011_at	AT1G26340	B5 #6 (cytochrome b5 family protein #6); heme binding / transition metal ion binding	1.56	0.00255865	0.97293	0.992302	617		261011_at	AT1G26340	B5 #6 (cytochrome b5 family protein #6); heme binding / transition metal ion binding	3.36	0.002	0.005	P	P	P	P	A	P
2218	253013_at	AT4G37910	MTHSC70-1 (mitochondrial heat shock protein 70-1); ATP binding / unfolded protein binding	1.55	0.00228757	0.974994	0.992895	621		253013_at	AT4G37910	MTHSC70-1 (mitochondrial heat shock protein 70-1); ATP binding / unfolded protein binding	3.34	0.005	0.007	P	P	P	P	P	P
2230	258715_at	AT3G09630	60S ribosomal protein L4/L1 (RPL4A)	1.55	0.0031276	0.9688	0.991113	1274		258715_at	AT3G09630	60S ribosomal protein L4/L1 (RPL4A)	2.12	0.027	0.017	P	P	P	P	P	P
2222	262219_at	AT1G74750	pentatricopeptide (PPR) repeat-containing protein	1.55	0.03456	0.832632	0.950923	832		262219_at	AT1G74750	pentatricopeptide (PPR) repeat-containing protein	2.73	0.016	0.013	P	P	P	P	P	P
2270	250222_at	AT5G14050	transducin family protein / WD-40 repeat family protein	1.54	0.00734432	0.943101	0.983651	794		250222_at	AT5G14050	transducin family protein / WD-40 repeat family protein	2.84	0.045	0.023	P	P	P	P	P	P
2251	252267_at	AT3G49640	FAD binding / catalytic/ tRNA dihydrouridine synthase	1.54	0.0222869	0.876597	0.96402	685		252267_at	AT3G49640	FAD binding / oxidoreductase	3.12	0.005	0.007	P	P	P	P	P	P
2255	264203_at	AT1G22780	PFL (POINTED FIRST LEAVES); structural constituent of ribosome	1.54	0.00973069	0.930718	0.980024	739		264203_at	AT1G22780	PFL (POINTED FIRST LEAVES); structural constituent of ribosome	2.99	0.031	0.018	P	P	P	P	P	P
2267	264460_at	AT1G10170	ATNFXL1; transcription factor	1.54	0.00552253	0.95342	0.986659	338		264460_at	AT1G10170	NF-X1 type zinc finger family protein	5.18	0.005	0.007	P	P	P	P	P	P
2276	265610_at	AT2G25430	epsin N-terminal homology (ENTH) domain-containing protein	1.54	0.00377554	0.964363	0.989832	1266		265610_at	AT2G25430	epsin N-terminal homology (ENTH) domain-containing protein	2.13	0	0	P	P	P	P	P	P
2277	265963_s_at	AT3G11940;AT2G37270	[AT3G11940, ATRPS5A (RIBOSOMAL PROTEIN 5A); structural constituent of ribosome];[AT2G37270, ATRPS5B (RIBOSOMAL PROTEIN 5B); structural constituent of ribosome]	1.54	0.00326923	0.967808	0.990827	1395		265963_s_at	AT3G11940;AT2G37270	[AT3G11940, ATRPS5A (RIBOSOMAL PROTEIN 5A); structural constituent of ribosome];[AT2G37270, ATRPS5B (RIBOSOMAL PROTEIN 5B); structural constituent of ribosome]	2.01	0.023	0.015	P	P	P	P	P	P
2284	246457_at	AT5G16750	TOZ (TORMOZEMBRYO DEFECTIVE); nucleotide binding	1.53	0.0208858	0.882042	0.965638	1315		246457_at	AT5G16750	TOZ (TORMOZEMBRYO DEFECTIVE); nucleotide binding	2.08	0.023	0.015	P	P	P	P	P	P
2303	257420_at	AT1G77250	PHD finger family protein	1.53	0.00834418	0.93778	0.982095	928		257420_at	AT1G77250	PHD finger family protein	2.56	0.015	0.012	P	P	P	P	A	P
2307	261129_at	AT1G04820	TUA4 (tubulin alpha-4 chain)	1.53	0.0158384	0.902686	0.971759	937		261129_at	AT1G04820	TUA4 (tubulin alpha-4 chain)	2.55	0	0	P	P	P	P	P	P
2280	263372_at	AT2G20450	60S ribosomal protein L14 (RPL14A)	1.53	0.00705836	0.944664	0.984108	657		263372_at	AT2G20450	60S ribosomal protein L14 (RPL14A)	3.21	0.034	0.019	P	P	P	P	P	P
2305	264955_at	AT1G76920	F-box family protein (FBX3)	1.53	0.00161338	0.980481	0.994467	1411		264955_at	AT1G76920	F-box family protein (FBX3)	2	0.005	0.007	P	P	P	P	P	P
2293	267071_at	AT2G40980	ATP binding / protein kinase	1.53	0.0083567	0.937715	0.982076	876		267071_at	AT2G40980	similar to Os02g0502500 [Oryza sativa (japonica cultivar-group)] (GB:NP_001046902.1); similar to Tyrosine protein kinase, active site [Medicago truncatula] (GB:ABE91556.1); contains InterPro domain Protein kinase-like; (InterPro:IPR011009)	2.66	0.012	0.011	P	P	P	P	P	P
2323	246309_at	AT3G51790	ATG1 (G1p-related protein)	1.52	0.0121333	0.919177	0.97663	1267		246309_at	AT3G51790	ATG1 (G1p-related protein)	2.13	0.011	0.01	P	P	P	P	P	P
2315	252574_at	AT3G45430	lectin protein kinase family protein	1.52	0.0353239	0.830071	0.950159	635		252574_at	AT3G45430	lectin protein kinase family protein	3.28	0.025	0.016	P	P	P	A	P	P
2330	261314_at	AT1G52980	GTP-binding family protein	1.52	0.00444893	0.959992	0.988567	911		261314_at	AT1G52980	GTP-binding family protein	2.59	0.014	0.012	P	P	P	P	P	P
2322	261578_at	AT1G01100	60S acidic ribosomal protein P1 (RPP1A)	1.52	0.00325369	0.967916	0.990858	1120		261578_at	AT1G01100	60S acidic ribosomal protein P1 (RPP1A)	2.3	0.006	0.008	P	P	P	P	P	P
2351	263802_at	AT2G40430	Identical to Uncharacterized protein At2g40430 [Arabidopsis Thaliana] (GB:O22892;GB:Q93XZ8); similar to unnamed protein product [Vitis vinifera] (GB:CAO41463.1); contains InterPro domain Tumor suppressor protein Gltscr2 (InterPro:IPR011211); contains InterPro domain P60-like (InterPro:IPR011687)	1.52	0.00556096	0.953192	0.986593	1090		263802_at	AT2G40430	Identical to Protein At2g40430 [Arabidopsis Thaliana] (GB:O22892;GB:Q93XZ8); similar to Os05g0144200 [Oryza sativa (japonica cultivar-group)] (GB:NP_001054623.1); similar to unknown protein [Oryza sativa (japonica cultivar-group)] (GB:AAU90201.1); contains InterPro domain P60-like; (InterPro:IPR011687); contains InterPro domain Tumor suppressor protein Gltscr2; (InterPro:IPR011211)	2.33	0.037	0.02	P	P	P	P	P	P
2359	247864_s_at	AT1G25155;AT5G57890;AT1G25083;AT1G24909;AT1G25220;AT1G24807	[AT1G25155, anthranilate synthase beta subunit, putative];[AT5G57890, anthranilate synthase beta subunit, putative];[AT1G25083, anthranilate synthase beta subunit, putative];[AT1G24909, anthranilate synthase beta subunit, putative];[AT1G25220, ASB1 (ANTHRANILATE SYNTHASE BETA SUBUNIT 1); anthranilate synthase];[AT1G24807, anthranilate synthase beta subunit, putative]	1.51	0.00959285	0.931405	0.980226	1039		247864_s_at	AT1G25155;AT5G57890;AT1G25083;AT1G24909;AT1G24807;AT1G25220	[AT1G25155, anthranilate synthase beta subunit, putative];[AT5G57890, anthranilate synthase beta subunit, putative];[AT1G25083, anthranilate synthase beta subunit, putative];[AT1G24909, anthranilate synthase beta subunit, putative];[AT1G24807, anthranilate synthase beta subunit, putative];[AT1G25220, ASB1 (ANTHRANILATE SYNTHASE BETA SUBUNIT 1); anthranilate synthase]	2.4	0.003	0.006	P	P	P	P	P	P
2354	252235_at	AT3G49910	60S ribosomal protein L26 (RPL26A)	1.51	0.00118881	0.984291	0.995554	1052		252235_at	AT3G49910	60S ribosomal protein L26 (RPL26A)	2.38	0.012	0.011	P	P	P	P	P	P
2360	261620_s_at	AT1G33140;AT1G33120	[AT1G33140, 60S ribosomal protein L9 (RPL90A/C)];[AT1G33120, 60S ribosomal protein L9 (RPL90B)]	1.51	0.00700256	0.944971	0.984197	1177		261620_s_at	AT1G33140;AT1G33120	[AT1G33140, 60S ribosomal protein L9 (RPL90A/C)];[AT1G33120, 60S ribosomal protein L9 (RPL90B)]	2.22	0.011	0.01	P	P	P	P	P	P
2378	247192_at	AT5G65360	histone H3	1.5	0.0130131	0.915134	0.975437	523		247192_at	AT5G65360	histone H3	3.74	0.01	0.01	P	P	P	P	P	P
2379	254058_at	AT4G25210	transcription regulator	1.5	0.00711432	0.944356	0.984018	1372		254058_at	AT4G25210	transcription regulator	2.03	0.006	0.008	P	P	P	P	P	P
2381	265109_s_at	AT1G63360;AT1G62630	[AT1G63360, disease resistance protein (CC-NBS-LRR class), putative];[AT1G62630, disease resistance protein (CC-NBS-LRR class), putative]	1.5	0.0162144	0.901084	0.971285	938		265109_s_at	AT1G63360;AT1G62630	[AT1G63360, disease resistance protein (CC-NBS-LRR class), putative];[AT1G62630, disease resistance protein (CC-NBS-LRR class), putative]	2.55	0.002	0.005	P	P	P	P	P	P
2409	248382_at	AT5G51890	peroxidase	-1.5	0.00496918	0.956753	0.987628	2081		248382_at	AT5G51890	peroxidase	-3.08	0.004	0.007	P	P	P	P	P	P
2404	252591_at	AT3G45600	TET3 (TETRASPANIN3)	-1.5	0.0148488	0.906961	0.973024	2003		252591_at	AT3G45600	TET3 (TETRASPANIN3)	-2.83	0.001	0.003	P	P	P	P	P	P
2402	263701_at	AT1G31160	zinc-binding protein, putative / protein kinase C inhibitor, putative	-1.5	0.00527461	0.9549	0.987089	1610		263701_at	AT1G31160	zinc-binding protein, putative / protein kinase C inhibitor, putative	-2.18	0.002	0.005	P	P	P	P	P	P
2412	245307_at	AT4G16770	oxidoreductase, 2OG-Fe(II) oxygenase family protein	-1.51	0.00437719	0.960448	0.988699	1893		245307_at	AT4G16770	oxidoreductase, 2OG-Fe(II) oxygenase family protein	-2.6	0.004	0.007	P	P	P	P	P	P
2419	248200_at	AT5G54160	ATOMT1 (O-METHYLTRANSFERASE 1)	-1.51	0.00682163	0.945972	0.98449	1880		248200_at	AT5G54160	ATOMT1 (O-METHYLTRANSFERASE 1)	-2.58	0.001	0.003	P	P	P	P	P	P
2423	261782_at	AT1G76110	high mobility group (HMG1/2) family protein / ARID/BRIGHT DNA-binding domain-containing protein	-1.51	0.0118076	0.920697	0.977077	1451		261782_at	AT1G76110	high mobility group (HMG1/2) family protein / ARID/BRIGHT DNA-binding domain-containing protein	-2.03	0.004	0.007	P	P	P	P	P	P
2428	262313_at	AT1G70900	similar to unknown protein [Arabidopsis thaliana] (TAIR:AT1G23110.3); similar to unknown protein [Arabidopsis thaliana] (TAIR:AT1G23110.1); similar to unknown protein [Arabidopsis thaliana] (TAIR:AT1G23110.2); similar to hypothetical protein [Vitis vinifera] (GB:CAN77015.1)	-1.51	0.00184268	0.97855	0.993914	2271		262313_at	AT1G70900	similar to unknown protein [Arabidopsis thaliana] (TAIR:AT1G23110.1); similar to conserved hypothetical protein [Medicago truncatula] (GB:ABE89195.1)	-4.19	0.005	0.007	P	P	P	P	P	P
2422	265577_at	AT2G20100	ethylene-responsive family protein	-1.51	0.0245864	0.867885	0.961429	1452		265577_at	AT2G20100	ethylene-responsive family protein	-2.03	0	0	A	A	A	A	A	A
2464	248255_at	AT5G53350	CLPX (Clp protease regulatory subunit X); ATPase	-1.52	0.00214526	0.976107	0.993214	2102		248255_at	AT5G53350	CLPX (Clp protease regulatory subunit X); ATPase	-3.19	0	0	P	P	P	P	P	P
2446	251575_at	AT3G58120	bZIP transcription factor family protein	-1.52	0.0178457	0.894262	0.969264	1884		251575_at	AT3G58120	bZIP transcription factor family protein	-2.59	0.035	0.02	P	A	A	A	A	P
2460	253163_at	AT4G35750	Rho-GTPase-activating protein-related	-1.52	0.0153507	0.904782	0.972379	2356		253163_at	AT4G35750	Rho-GTPase-activating protein-related	-5.68	0.01	0.01	P	P	P	P	P	P
2456	254535_at	AT4G19710	AK-HSDH/AK-HSDH II; aspartate kinase/ homoserine dehydrogenase	-1.52	0.00454737	0.959371	0.988387	1425		254535_at	AT4G19710	AK-HSDH/AK-HSDH II; aspartate kinase/ homoserine dehydrogenase	-2.01	0.002	0.005	P	P	P	P	P	P
2449	257628_at	AT3G26290	CYP71B26 (cytochrome P450, family 71, subfamily B, polypeptide 26); oxygen binding	-1.52	0.0064854	0.947854	0.985039	1428		257628_at	AT3G26290	CYP71B26 (cytochrome P450, family 71, subfamily B, polypeptide 26); oxygen binding	-2.01	0.001	0.003	P	P	P	P	P	P
2436	259242_at	AT3G33520	ATARP6; structural constituent of cytoskeleton	-1.52	0.00266176	0.972163	0.992081	1899		259242_at	AT3G33520	ATARP6; structural constituent of cytoskeleton	-2.61	0.009	0.009	P	P	P	P	P	P
2441	259524_at	AT1G12550	oxidoreductase family protein	-1.52	0.0241213	0.869626	0.961947	1729		259524_at	AT1G12550	oxidoreductase family protein	-2.33	0.01	0.01	P	P	P	P	P	P
2454	262039_at	AT1G80050	APT2 (ADENINE PHOSPHORIBOSYL TRANSFERASE 2); adenine phosphoribosyltransferase	-1.52	0.00820509	0.938508	0.982308	1422		262039_at	AT1G80050	APT2 (ADENINE PHOSPHORIBOSYL TRANSFERASE 2); adenine phosphoribosyltransferase	-2.01	0	0	P	P	P	P	P	P
2461	265347_at	AT2G22740	SUVH6 (SU(VAR)3-9 HOMOLOG 6)	-1.52	0.0222234	0.876842	0.964093	1832		265347_at	AT2G22740	SUVH6 (SU(VAR)3-9 homolog 6)	-2.5	0.006	0.008	P	P	P	P	P	P
2487	246122_at	AT5G20380	transporter-related	-1.53	0.00648071	0.94788	0.985046	1803		246122_at	AT5G20380	transporter-related	-2.45	0	0	P	P	P	P	P	P
2508	251658_at	AT3G57020	strictosidine synthase family protein	-1.54	0.0130898	0.914785	0.975335	1707		251658_at	AT3G57020	strictosidine synthase family protein	-2.3	0.004	0.007	P	P	P	P	P	P
2514	255718_at	AT1G32070	ATNSI (NUCLEAR SHUTTLE INTERACTING); N-acetyltransferase	-1.54	0.00239513	0.974167	0.992657	1630		255718_at	AT1G32070	ATNSI (NUCLEAR SHUTTLE INTERACTING); N-acetyltransferase	-2.21	0.001	0.003	P	P	P	P	P	P
2513	257474_at	AT1G80850	methyladenine glycosylase family protein	-1.54	0.00435535	0.960587	0.988739	1863		257474_at	AT1G80850	methyladenine glycosylase family protein	-2.55	0.002	0.005	P	P	P	P	P	P
2499	259017_at	AT3G07310	similar to unknown protein [Arabidopsis thaliana] (TAIR:AT5G48590.1); similar to expressed protein [Oryza sativa (japonica cultivar-group)] (GB:ABA93505.2); similar to expressed protein [Oryza sativa (japonica cultivar-group)] (GB:ABA93506.2); contains InterPro domain Protein of unknown function DUF760 (InterPro:IPR008479)	-1.54	0.00431354	0.960854	0.988817	1456		259017_at	AT3G07310	similar to unknown protein [Arabidopsis thaliana] (TAIR:AT5G48590.1); similar to expressed protein [Oryza sativa (japonica cultivar-group)] (GB:ABA93505.2); contains InterPro domain Protein of unknown function DUF760; (InterPro:IPR008479)	-2.03	0.003	0.006	P	P	P	P	P	P
2497	260033_at	AT1G68760	ATNUDT1 (Arabidopsis thaliana Nudix hydrolase homolog 1); dihydroneopterin triphosphate pyrophosphohydrolase/ hydrolase	-1.54	0.0272025	0.858272	0.958567	2042		260033_at	AT1G68760	ATNUDT1 (Arabidopsis thaliana Nudix hydrolase homolog 1); dihydroneopterin triphosphate pyrophosphohydrolase/ hydrolase	-2.92	0.002	0.005	P	P	P	P	P	P
2524	254053_s_at	AT4G25310;AT4G25300	[AT4G25310, oxidoreductase, 2OG-Fe(II) oxygenase family protein];[AT4G25300, oxidoreductase, 2OG-Fe(II) oxygenase family protein]	-1.55	0.0217594	0.878634	0.964625	1926		254053_s_at	AT4G25310;AT4G25300	[AT4G25310, oxidoreductase, 2OG-Fe(II) oxygenase family protein];[AT4G25300, oxidoreductase, 2OG-Fe(II) oxygenase family protein]	-2.66	0.002	0.005	P	P	A	P	P	P
2526	254688_at	AT4G13830	J20 (DNAJ-LIKE 20); heat shock protein binding	-1.55	0.0129559	0.915394	0.975514	2246		254688_at	AT4G13830	J20 (DNAJ-LIKE 20); heat shock protein binding	-3.97	0.003	0.006	P	P	P	P	P	P
2528	265457_at	AT2G46550	similar to unknown protein [Arabidopsis thaliana] (TAIR:AT1G01240.3); similar to unknown protein [Arabidopsis thaliana] (TAIR:AT1G01240.1); similar to unknown protein [Arabidopsis thaliana] (TAIR:AT1G01240.2); similar to unnamed protein product [Vitis vinifera] (GB:CAO14395.1)	-1.55	0.00387516	0.963703	0.989641	1874		265457_at	AT2G46550	similar to unknown protein [Arabidopsis thaliana] (TAIR:AT1G01240.3); similar to Os09g0363500 [Oryza sativa (japonica cultivar-group)] (GB:NP_001062992.1); similar to Os08g0400300 [Oryza sativa (japonica cultivar-group)] (GB:NP_001061754.1); similar to hypothetical protein MtrDRAFT_AC145165g14v1 [Medicago truncatula] (GB:ABE91800.1)	-2.57	0.003	0.006	P	P	P	P	P	P
2543	245793_at	AT1G32220	binding / catalytic/ coenzyme binding	-1.56	0.0064073	0.948296	0.985167	1467		245793_at	AT1G32220	catalytic/ coenzyme binding	-2.04	0.015	0.012	P	P	P	P	P	P
2553	254737_at	AT4G13840	transferase family protein	-1.56	0.00202477	0.977067	0.993489	2209		254737_at	AT4G13840	transferase family protein	-3.71	0	0	P	P	P	P	P	P
2546	255959_at	AT1G21980	ATPIP5K1 (ARABIDOPSIS THALIANA 1-PHOSPHATIDYLINOSITOL-4-PHOSPHATE 5-KINASE 1); 1-phosphatidylinositol-4-phosphate 5-kinase	-1.56	0.00816965	0.938694	0.982363	2121		255959_at	AT1G21980	ATPIP5K1 (Arabidopsis thaliana 1-phosphatidylinositol-4-phosphate 5-kinase 1); 1-phosphatidylinositol-4-phosphate 5-kinase	-3.24	0.02	0.014	A	P	P	P	P	P
2535	262170_at	AT1G74940	senescence-associated protein-related	-1.56	0.00253205	0.97313	0.992359	1445		262170_at	AT1G74940	senescence-associated protein-related	-2.03	0.019	0.014	P	P	P	P	P	P
2542	262181_at	AT1G78060	glycosyl hydrolase family 3 protein	-1.56	0.0025427	0.97305	0.992336	1512		262181_at	AT1G78060	glycosyl hydrolase family 3 protein	-2.09	0.003	0.006	P	P	P	P	P	P
2545	262202_at	AT2G01110	APG2 (ALBINO AND PALE GREEN 2)	-1.56	0.00683958	0.945872	0.98446	1534		262202_at	AT2G01110	APG2 (ALBINO AND PALE GREEN 2)	-2.11	0.004	0.007	P	P	P	P	P	P
2570	249340_at	AT5G41140	similar to unknown protein [Arabidopsis thaliana] (TAIR:AT1G63300.1); similar to unnamed protein product [Vitis vinifera] (GB:CAO62788.1); contains domain PTHR23160 (PTHR23160)	-1.57	0.0301004	0.847949	0.955491	1910		249340_at	AT5G41140	similar to unknown protein [Arabidopsis thaliana] (TAIR:AT1G63300.1); similar to putative myosin [Oryza sativa (japonica cultivar-group)] (GB:AAO72668.1); contains domain no description (G3D.1.20.5.170); contains domain MYOSIN HEAVY CHAIN-RELATED (PTHR23160); contains domain Tubulin chaperone cofactor A (SSF46988)	-2.62	0.005	0.007	P	P	P	P	P	P
2567	256469_at	AT1G32540	LOL1 (LSD ONE LIKE 1)	-1.57	0.005768	0.951974	0.986239	1686		256469_at	AT1G32540	LOL1 (LSD ONE LIKE 1)	-2.28	0.006	0.008	P	P	P	P	P	P
2580	261427_at	AT1G18670	IBS1 (IMPAIRED IN BABA-INDUCED STERILITY 1); kinase	-1.57	0.0277941	0.856138	0.957931	1438		261427_at	AT1G18670	IBS1 (IMPAIRED IN BABA-INDUCED STERILITY 1); kinase	-2.02	0.01	0.01	P	P	P	P	P	P
2574	264316_at	AT1G70330	ENT1,AT (EQUILIBRATIVE NUCLEOTIDE TRANSPORTER 1); nucleoside transmembrane transporter	-1.57	0.001362	0.982695	0.995099	1597		264316_at	AT1G70330	ENT1,AT (EQUILIBRATIVE NUCLEOTIDE TRANSPORTER 1); nucleoside transporter	-2.17	0.002	0.005	P	P	P	P	P	P
2607	247522_at	AT5G61340	similar to unknown protein [Arabidopsis thaliana] (TAIR:AT1G26650.1); similar to hypothetical protein [Vitis vinifera] (GB:CAN78131.1)	-1.58	0.0251163	0.865913	0.960842	1620		247522_at	AT5G61340	similar to unknown protein [Arabidopsis thaliana] (TAIR:AT1G26650.1); similar to Os12g0577200 [Oryza sativa (japonica cultivar-group)] (GB:NP_001067114.1); similar to hypothetical protein [Oryza sativa (japonica cultivar-group)] (GB:BAC55692.1); similar to Os12g0507400 [Oryza sativa (japonica cultivar-group)] (GB:NP_001066845.1)	-2.19	0.038	0.021	P	P	P	P	P	P
2600	254048_at	AT4G25680	similar to unknown protein [Arabidopsis thaliana] (TAIR:AT4G25660.1); similar to unnamed protein product [Vitis vinifera] (GB:CAO49475.1); contains InterPro domain Protein of unknown function DUF862, eukaryotic (InterPro:IPR008580)	-1.58	0.0129401	0.915466	0.975536	1694		254048_at	AT4G25680	similar to unknown protein [Arabidopsis thaliana] (TAIR:AT4G25660.1); similar to Protein of unknown function DUF862, eukaryotic [Medicago truncatula] (GB:ABE85315.1); similar to Os10g0533900 [Oryza sativa (japonica cultivar-group)] (GB:NP_001065158.1); contains InterPro domain Protein of unknown function DUF862, eukaryotic; (InterPro:IPR008580)	-2.28	0.001	0.003	P	P	P	P	P	P
2597	260983_at	AT1G53560	similar to unknown protein [Arabidopsis thaliana] (TAIR:AT1G17080.1); similar to unknown [Populus trichocarpa] (GB:ABK95219.1); contains domain PTHR10052 (PTHR10052); contains domain PTHR10052:SF2 (PTHR10052:SF2)	-1.58	0.00956041	0.931567	0.980274	2028		260983_at	AT1G53560	similar to unknown protein [Arabidopsis thaliana] (TAIR:AT1G17080.1); similar to Os01g0667100 [Oryza sativa (japonica cultivar-group)] (GB:NP_001043806.1); similar to Os05g0564800 [Oryza sativa (japonica cultivar-group)] (GB:NP_001056334.1); similar to Os01g0242900 [Oryza sativa (japonica cultivar-group)] (GB:NP_001042559.1); contains domain 60S RIBOSOMAL PROTEIN L18A (PTHR10052); contains domain…	-2.9	0	0	P	P	P	P	P	P
2623	249610_at	AT5G37360	similar to unnamed protein product [Vitis vinifera] (GB:CAO38751.1)	-1.59	0.00651789	0.947671	0.984985	2033		249610_at	AT5G37360	similar to Os02g0815400 [Oryza sativa (japonica cultivar-group)] (GB:NP_001048502.1)	-2.91	0	0	P	P	P	P	P	P
2610	251230_at	no_match	no_match	-1.59	0.00372672	0.964689	0.989926	1913		251230_at	no_match	no_match	-2.63	0.001	0.003	P	P	P	P	P	P
2618	257964_at	AT3G19850	phototropic-responsive NPH3 family protein	-1.59	0.00501602	0.956467	0.987544	1898		257964_at	AT3G19850	phototropic-responsive NPH3 family protein	-2.61	0.012	0.011	P	P	P	P	P	P
2613	260519_at	AT1G51540	similar to kelch repeat-containing protein [Arabidopsis thaliana] (TAIR:AT3G27220.1); similar to unnamed protein product [Vitis vinifera] (GB:CAO41666.1); contains InterPro domain Kelch repeat type 1 (InterPro:IPR006652); contains InterPro domain Kelch-type beta propeller (InterPro:IPR015915); contains InterPro domain Kelch repeat type 2 (InterPro:IPR011498); contains InterPro domain Kelch relate…	-1.59	0.00836647	0.937664	0.982061	1758		260519_at	AT1G51540	similar to kelch repeat-containing protein [Arabidopsis thaliana] (TAIR:AT3G27220.1); similar to hypothetical protein gll3375 [Gloeobacter violaceus PCC 7421] (GB:NP_926321.1); similar to Os08g0128000 [Oryza sativa (japonica cultivar-group)] (GB:NP_001060908.1); similar to Os04g0487100 [Oryza sativa (japonica cultivar-group)] (GB:NP_001053143.1); contains InterPro domain Kelch; (InterPro:IPR01149…	-2.38	0.006	0.008	A	P	P	P	P	P
2627	262396_at	AT1G49470	similar to unknown protein [Arabidopsis thaliana] (TAIR:AT1G55230.1); similar to hypothetical protein [Vitis vinifera] (GB:CAN63047.1); contains InterPro domain Protein of unknown function DUF716 (InterPro:IPR006904)	-1.59	0.00677429	0.946235	0.984566	2354		262396_at	AT1G49470	similar to unknown protein [Arabidopsis thaliana] (TAIR:AT1G55230.1); similar to Os08g0462900 [Oryza sativa (japonica cultivar-group)] (GB:NP_001061988.1); similar to Os09g0444900 [Oryza sativa (japonica cultivar-group)] (GB:NP_001063301.1); similar to plant viral-response family protein-like [Oryza sativa (japonica cultivar-group)] (GB:BAD38318.1); contains InterPro domain Protein of unknown fun…	-5.68	0.006	0.008	P	P	P	P	P	P
2655	251169_at	AT3G63210	MARD1 (MEDIATOR OF ABA-REGULATED DORMANCY 1)	-1.6	0.00110541	0.985084	0.99578	2326		251169_at	AT3G63210	MARD1 (MEDIATOR OF ABA-REGULATED DORMANCY 1)	-4.91	0.014	0.012	P	M	M	P	P	P
2638	252036_at	AT3G52070	similar to unnamed protein product [Vitis vinifera] (GB:CAO40812.1)	-1.6	0.00446463	0.959893	0.988538	2317		252036_at	AT3G52072;AT3G52070	[AT3G52070, similar to hypothetical protein MtrDRAFT_AC136506g13v1 [Medicago truncatula] (GB:ABE82322.1)]	-4.77	0.004	0.007	P	P	P	P	P	P
2649	254783_at	AT4G12830	hydrolase, alpha/beta fold family protein	-1.6	0.011412	0.92256	0.977626	1878		254783_at	AT4G12830	hydrolase, alpha/beta fold family protein	-2.58	0.002	0.005	P	P	P	P	P	P
2642	260047_at	AT1G73740	glycosyl transferase family 28 protein	-1.6	0.0146939	0.907638	0.973224	1552		260047_at	AT1G73740	glycosyl transferase family 28 protein	-2.13	0.001	0.003	P	P	P	P	P	P
2641	262286_at	AT1G68585	metal ion binding	-1.6	0.0015416	0.981102	0.994644	1660		262286_at	AT1G68585	metal ion binding	-2.24	0.028	0.017	P	P	P	P	P	P
2663	250181_at	AT5G14460	pseudouridylate synthase TruB family protein	-1.61	0.00135646	0.982746	0.995114	1647		250181_at	AT5G14460	pseudouridylate synthase TruB family protein	-2.23	0.004	0.007	P	P	P	P	P	P
2666	251218_at	AT3G62410	CP12-2	-1.61	0.00513393	0.955749	0.987336	2195		251218_at	AT3G62410	CP12-2	-3.62	0.002	0.005	P	P	P	P	P	P
2681	251669_at	AT3G57180	GTP binding	-1.61	0.00662245	0.947083	0.984814	1690		251669_at	AT3G57180	GTP binding	-2.28	0.015	0.012	P	P	P	P	P	P
2684	254608_at	AT4G18910	NIP1;2/NLM2 (NOD26-like intrinsic protein 1;2); water channel	-1.61	0.00148284	0.981617	0.994791	1517		254608_at	AT4G18910	NIP1;2/NLM2 (NOD26-like intrinsic protein 1;2); water channel	-2.09	0.017	0.013	P	P	P	P	P	P
2678	255561_at	AT4G02050	sugar transporter, putative	-1.61	0.0197834	0.886405	0.966933	2343		255561_at	AT4G02050	sugar transporter, putative	-5.35	0.005	0.007	P	P	P	P	P	P
2673	257890_s_at	AT3G42570;AT3G17070	[AT3G42570, peroxidase-related];[AT3G17070, peroxidase, putative]	-1.61	0.00978523	0.930446	0.979945	1766		257890_s_at	AT3G42570;AT3G17070	[AT3G42570, peroxidase-related];[AT3G17070, peroxidase, putative]	-2.39	0.037	0.02	P	P	P	P	P	P
2668	257966_at	AT3G19800	similar to unnamed protein product [Vitis vinifera] (GB:CAO15360.1)	-1.61	0.00478469	0.957889	0.987957	1714		257966_at	AT3G19800	similar to conserved hypothetical protein [Medicago truncatula] (GB:ABE78177.1)	-2.32	0.002	0.005	P	P	P	P	P	P
2675	264783_at	AT1G08650	PPCK1 (PHOSPHOENOLPYRUVATE CARBOXYLASE KINASE); kinase	-1.61	0.0109696	0.924668	0.978246	2434		264783_at	AT1G08650	PPCK1 (PHOSPHOENOLPYRUVATE CARBOXYLASE KINASE); kinase	-14.79	0	0	P	P	P	P	P	P
2677	265405_at	AT2G16750	protein kinase family protein	-1.61	0.0207372	0.882625	0.965811	2350		265405_at	AT2G16750	protein kinase family protein	-5.56	0	0	P	P	P	P	P	P
2691	251013_at	AT5G02540	short-chain dehydrogenase/reductase (SDR) family protein	-1.62	0.0135356	0.912773	0.974741	2235		251013_at	AT5G02540	short-chain dehydrogenase/reductase (SDR) family protein	-3.86	0.012	0.011	P	P	P	P	P	P
2699	255962_at	AT1G22330	RNA binding	-1.62	0.00893321	0.934739	0.981204	2064		255962_at	AT1G22335	similar to RNA recognition motif (RRM)-containing protein [Arabidopsis thaliana] (TAIR:AT1G78260.1); similar to unnamed protein product [Tetraodon nigroviridis] (GB:CAF97972.1)	-3	0.002	0.005	P	P	P	P	P	P
2688	256226_at	AT1G56280	ATDI19 (Arabidopsis thaliana drought-induced 19)	-1.62	0.0022485	0.975298	0.992982	1790		256226_at	AT1G56280	ATDI19 (Arabidopsis thaliana drought-induced 19)	-2.43	0.033	0.019	P	P	P	P	P	P
2692	259295_at	no_match	no_match	-1.62	0.0138865	0.911203	0.974277	1825		259295_at	no_match	no_match	-2.48	0.002	0.005	P	P	P	P	P	P
2689	264022_at	AT2G21185	unknown protein	-1.62	0.00356241	0.965795	0.990246	2073		264022_at	AT2G21185;AT2G21187	[AT2G21185, unknown protein]	-3.04	0.002	0.005	P	P	P	P	P	P
2698	267505_at	AT2G45560	CYP76C1 (cytochrome P450, family 76, subfamily C, polypeptide 1); heme binding / iron ion binding / monooxygenase	-1.62	0.00167972	0.979915	0.994305	1967		267505_at	AT2G45560	CYP76C1 (cytochrome P450, family 76, subfamily C, polypeptide 1); heme binding / iron ion binding / monooxygenase	-2.75	0	0	P	P	P	P	P	P
2716	245877_at	AT1G26220	GCN5-related N-acetyltransferase (GNAT) family protein	-1.63	0.00280216	0.971132	0.991784	2163		245877_at	AT1G26218;AT1G26220	[AT1G26220, GCN5-related N-acetyltransferase (GNAT) family protein]	-3.44	0.001	0.003	P	P	P	P	P	P
2724	253160_at	AT4G35760	electron carrier/ protein disulfide oxidoreductase	-1.63	0.000589488	0.990475	0.997312	1818		253160_at	AT4G35760	electron carrier/ protein disulfide oxidoreductase	-2.48	0.001	0.003	P	P	P	P	P	P
2702	255017_at	AT4G10100	CNX7/SIR5; catalytic	-1.63	0.000877855	0.987344	0.996423	1488		255017_at	AT4G10100	CNX7/SIR5; catalytic	-2.07	0.01	0.01	P	P	P	P	P	P
2719	255696_at	AT4G00110	GAE3 (UDP-D-GLUCURONATE 4-EPIMERASE 3); catalytic	-1.63	0.00310633	0.96895	0.991156	1773		255696_at	AT4G00110	GAE3 (UDP-D-GLUCURONATE 4-EPIMERASE 3); catalytic	-2.39	0.028	0.017	P	P	P	P	P	P
2713	259008_at	AT3G09390	MT2A (METALLOTHIONEIN 2A)	-1.63	0.000520537	0.991285	0.997542	1419		259008_at	AT3G09390	MT2A (METALLOTHIONEIN 2A)	-2	0.019	0.014	P	P	P	P	P	P
2732	246759_at	AT5G27950	kinesin motor protein-related	-1.64	0.00637692	0.948468	0.985217	2141		246759_at	AT5G27950	kinesin motor protein-related	-3.32	0.011	0.01	P	P	P	P	P	P
2734	249073_at	AT5G44020	acid phosphatase class B family protein	-1.64	0.00121208	0.984073	0.995492	1558		249073_at	AT5G44020	acid phosphatase class B family protein	-2.13	0.05	0.025	P	P	P	P	P	P
2728	258457_at	AT3G22425	IGPD; imidazoleglycerol-phosphate dehydratase	-1.64	0.00306773	0.969223	0.991235	1581		258457_at	AT3G22425	imidazoleglycerol-phosphate dehydratase 1 (IGPD1)	-2.15	0.016	0.013	P	P	P	P	P	P
2739	245474_at	AT4G16060	similar to unnamed protein product [Vitis vinifera] (GB:CAO44835.1)	-1.65	0.00105725	0.98555	0.995913	1730		245474_at	AT4G16060	similar to Os05g0358400 [Oryza sativa (japonica cultivar-group)] (GB:NP_001055302.1); similar to hypothetical protein MED92_03118 [Oceanospirillum sp. MED92] (GB:ZP_01165985.1)	-2.33	0.005	0.007	P	P	P	P	P	P
2741	254937_at	AT4G10750	HpcH/HpaI aldolase family protein	-1.65	0.000744017	0.988752	0.996824	1541		254937_at	AT4G10750	HpcH/HpaI aldolase family protein	-2.12	0.019	0.014	P	P	P	P	P	P
2749	264553_s_at	AT1G09480;AT1G09490	[AT1G09480, cinnamyl-alcohol dehydrogenase family / CAD family];[AT1G09490, cinnamyl-alcohol dehydrogenase family / CAD family]	-1.65	0.00338981	0.966974	0.990586	1683		264553_s_at	AT1G09480;AT1G09490	[AT1G09480, cinnamyl-alcohol dehydrogenase family / CAD family];[AT1G09490, cinnamyl-alcohol dehydrogenase family / CAD family]	-2.27	0	0	P	P	P	P	P	P
2757	252724_at	AT3G43540	similar to unknown protein [Arabidopsis thaliana] (TAIR:AT5G47860.1); similar to unnamed protein product [Vitis vinifera] (GB:CAO43917.1); contains InterPro domain Protein of unknown function DUF1350 (InterPro:IPR010765)	-1.66	0.000863587	0.987491	0.996465	2092		252724_at	AT3G43540	similar to unknown protein [Arabidopsis thaliana] (TAIR:AT5G47860.1); similar to Os09g0436900 [Oryza sativa (japonica cultivar-group)] (GB:NP_001063263.1); similar to unknown protein [Oryza sativa (japonica cultivar-group)] (GB:BAD36432.1); contains InterPro domain Protein of unknown function DUF1350; (InterPro:IPR010765)	-3.12	0.007	0.008	P	P	P	P	P	P
2756	255364_s_at	AT4G22240;AT4G04020	[AT4G22240, plastid-lipid associated protein PAP, putative];[AT4G04020, FIB (FIBRILLIN); structural molecule]	-1.66	0.00587239	0.951365	0.986062	1545		255364_s_at	AT4G22240;AT4G04020	[AT4G22240, plastid-lipid associated protein PAP, putative];[AT4G04020, FIB (FIBRILLIN); structural molecule]	-2.12	0.005	0.007	P	P	P	P	P	P
2758	255969_at	AT1G22330	RNA binding	-1.66	0.00355313	0.965858	0.990264	2281		255969_at	AT1G22330	RNA recognition motif (RRM)-containing protein	-4.34	0.001	0.003	A	P	A	P	P	P
2774	265480_at	AT2G15970	COR413-PM1 (cold regulated 413 plasma membrane 1)	-1.66	0.000700605	0.989225	0.996958	2229		265480_at	AT2G15970	COR413-PM1 (cold regulated 413 plasma membrane 1)	-3.82	0.001	0.003	P	P	P	P	P	P
2761	266291_at	AT2G29320	tropinone reductase, putative / tropine dehydrogenase, putative	-1.66	0.000986478	0.986246	0.996111	2287		266291_at	AT2G29320	tropinone reductase, putative / tropine dehydrogenase, putative	-4.37	0.001	0.003	P	P	P	P	P	P
2779	246036_at	AT5G08370	ATAGAL2 (ARABIDOPSIS THALIANA ALPHA-GALACTOSIDASE 2); alpha-galactosidase	-1.67	0.000905152	0.987064	0.996344	2302		246036_at	AT5G08370	ATAGAL2 (ARABIDOPSIS THALIANA ALPHA-GALACTOSIDASE 2); alpha-galactosidase	-4.59	0.001	0.003	P	P	P	P	P	P
2786	255243_at	AT4G05590	similar to unknown protein [Arabidopsis thaliana] (TAIR:AT4G22310.1); similar to unknown [Populus trichocarpa] (GB:ABK93494.1); contains InterPro domain Protein of unknown function UPF0041 (InterPro:IPR005336)	-1.67	0.0177495	0.894659	0.969382	1713		255243_at	AT4G05590	similar to unknown protein [Arabidopsis thaliana] (TAIR:AT4G22310.1); similar to Protein of unknown function UPF0041 [Medicago truncatula] (GB:ABD28486.1); contains InterPro domain Protein of unknown function UPF0041; (InterPro:IPR005336)	-2.31	0.023	0.015	P	P	P	P	P	P
2789	258006_at	AT3G19400	cysteine proteinase, putative	-1.67	0.000541338	0.991037	0.997472	1986		258006_at	AT3G19400	cysteine proteinase, putative	-2.81	0.006	0.008	P	P	P	P	P	P
2795	259100_at	AT3G04880	DRT102 (DNA-DAMAGE-REPAIR/TOLERATION 2)	-1.67	0.000292189	0.994235	0.998376	2324		259100_at	AT3G04880	DRT102 (DNA-DAMAGE-REPAIR/TOLERATION 2)	-4.89	0	0	P	P	P	P	P	P
2788	261144_s_at	AT1G19660;AT1G75380	[AT1G19660, wound-responsive family protein];[AT1G75380, wound-responsive protein-related]	-1.67	0.000989611	0.986215	0.996102	1435		261144_s_at	AT1G19660;AT1G75380	[AT1G19660, wound-responsive family protein];[AT1G75380, wound-responsive protein-related]	-2.02	0.017	0.013	P	P	P	P	P	P
2793	263897_at	AT2G21940	shikimate kinase, putative	-1.67	0.0015206	0.981286	0.994697	1736		263897_at	AT2G21940	shikimate kinase, putative	-2.35	0	0	A	P	P	P	P	A
2803	252853_at	AT4G39710	immunophilin, putative / FKBP-type peptidyl-prolyl cis-trans isomerase, putative	-1.68	0.00229105	0.974967	0.992887	1649		252853_at	AT4G39710	immunophilin, putative / FKBP-type peptidyl-prolyl cis-trans isomerase, putative	-2.23	0.006	0.008	P	P	P	P	P	P
2821	253857_at	AT4G27990	YGGT family protein	-1.68	0.00105043	0.985617	0.995932	1450		253857_at	AT4G27990	YGGT family protein	-2.03	0.002	0.005	P	P	P	P	P	P
2807	258607_at	AT3G02730	ATF1/TRXF1 (THIOREDOXIN F-TYPE 1); thiol-disulfide exchange intermediate	-1.68	0.000509686	0.991415	0.997579	1560		258607_at	AT3G02730	ATF1/TRXF1 (THIOREDOXIN F-TYPE 1); thiol-disulfide exchange intermediate	-2.13	0.003	0.006	P	P	P	P	P	P
2817	265330_at	AT2G18440	GUT15 (GENE WITH UNSTABLE TRANSCRIPT 15); other RNA	-1.68	0.000452984	0.992109	0.997776	1966		265330_at	AT2G18440	GUT15 (GENE WITH UNSTABLE TRANSCRIPT 15)	-2.75	0.006	0.008	P	P	P	P	P	P
2808	265342_at	AT2G18300	basic helix-loop-helix (bHLH) family protein	-1.68	0.00225347	0.975259	0.992971	1811		265342_at	AT2G18300	basic helix-loop-helix (bHLH) family protein	-2.46	0.017	0.013	P	P	P	P	P	P
2832	251146_at	AT3G63520	CCD1 (CAROTENOID CLEAVAGE DIOXYGENASE 1)	-1.69	0.00264929	0.972255	0.992108	1459		251146_at	AT3G63520	CCD1 (CAROTENOID CLEAVAGE DIOXYGENASE 1)	-2.03	0.005	0.007	P	P	P	P	P	P
2844	251969_at	AT3G53130	LUT1 (LUTEIN DEFICIENT 1); oxygen binding	-1.69	0.000736035	0.988839	0.996848	1536		251969_at	AT3G53130	LUT1 (LUTEIN DEFICIENT 1); oxygen binding	-2.11	0.003	0.006	P	P	P	P	P	P
2842	253701_at	AT4G29890	choline monooxygenase, putative (CMO-like)	-1.69	0.00335688	0.9672	0.990651	1844		253701_at	AT4G29890	choline monooxygenase, putative (CMO-like)	-2.51	0.002	0.005	P	P	P	P	P	P
2836	259707_at	AT1G77490	TAPX; L-ascorbate peroxidase	-1.69	0.00148386	0.981608	0.994789	1648		259707_at	AT1G77490	TAPX; L-ascorbate peroxidase	-2.23	0	0	P	P	P	P	P	P
2824	262700_at	AT1G76020	similar to unknown protein [Arabidopsis thaliana] (TAIR:AT1G20225.1); similar to unknown [Solanum tuberosum] (GB:ABB55396.1); contains InterPro domain Thioredoxin-like fold (InterPro:IPR012336); contains InterPro domain Thioredoxin fold (InterPro:IPR012335)	-1.69	0.00251961	0.973223	0.992386	1742		262700_at	AT1G76020	similar to unknown protein [Arabidopsis thaliana] (TAIR:AT1G20225.1); similar to unknown [Solanum tuberosum] (GB:ABB55396.1); contains InterPro domain Thioredoxin-like fold; (InterPro:IPR012336); contains InterPro domain Thioredoxin fold; (InterPro:IPR012335)	-2.36	0.001	0.003	P	P	P	P	P	P
2845	264161_at	AT1G65420	Identical to Ycf20-like protein [Arabidopsis Thaliana] (GB:O80813); similar to unknown protein [Arabidopsis thaliana] (TAIR:AT3G56830.2); similar to unknown protein [Arabidopsis thaliana] (TAIR:AT3G56830.3); similar to unknown protein [Arabidopsis thaliana] (TAIR:AT3G56830.1); similar to unnamed protein product [Vitis vinifera] (GB:CAO44991.1); contains InterPro domain Protein of unknown function…	-1.69	0.0030077	0.96965	0.991358	1625		264161_at	AT1G65420	Identical to Ycf20-like protein [Arabidopsis Thaliana] (GB:O80813); similar to unknown protein [Arabidopsis thaliana] (TAIR:AT3G56830.3); similar to Protein of unknown function DUF565 [Medicago truncatula] (GB:ABE93092.1); contains InterPro domain Protein of unknown function DUF565; (InterPro:IPR007572)	-2.2	0.001	0.003	P	P	P	P	P	P
2861	250408_at	AT5G10930	CIPK5 (CBL-INTERACTING PROTEIN KINASE 5); kinase	-1.7	0.0122559	0.918608	0.976462	2348		250408_at	AT5G10930	CIPK5 (CBL-INTERACTING PROTEIN KINASE 5); kinase	-5.48	0.002	0.005	P	P	P	P	P	P
2877	245417_at	AT4G17360	formyltetrahydrofolate deformylase, putative	-1.71	0.00157529	0.98081	0.994561	1715		245417_at	AT4G17360	formyltetrahydrofolate deformylase, putative	-2.32	0.005	0.007	A	A	A	A	A	A
2870	249176_at	AT5G42980	ATTRX3 (thioredoxin H-type 3); thiol-disulfide exchange intermediate	-1.71	2.16e-05	0.999111	0.99975	1415		249176_at	AT5G42980	ATTRX3 (thioredoxin H-type 3); thiol-disulfide exchange intermediate	-2	0	0	P	P	P	P	P	P
2876	251882_at	AT3G54140	proton-dependent oligopeptide transport (POT) family protein	-1.71	0.00331206	0.96751	0.990741	2012		251882_at	AT3G54140	proton-dependent oligopeptide transport (POT) family protein	-2.85	0.001	0.003	P	P	P	P	P	P
2875	253812_at	AT4G28240	wound-responsive protein-related	-1.71	0.00143207	0.982067	0.99492	2421		253812_at	AT4G28240	wound-responsive protein-related	-11.57	0.001	0.003	P	P	P	P	P	P
2873	255942_at	AT1G22360	ATUGT85A2 (UDP-GLUCOSYL TRANSFERASE 85A2); UDP-glycosyltransferase/ glucuronosyltransferase/ transferase, transferring glycosyl groups	-1.71	0.00176918	0.979161	0.994089	1991		255942_at	AT1G22360	UDP-glucoronosyl/UDP-glucosyl transferase family protein	-2.81	0.004	0.007	P	P	P	P	P	P
2865	262247_at	AT1G48420	D-CDES (D-CYSTEINE DESULFHYDRASE); 1-aminocyclopropane-1-carboxylate deaminase/ D-cysteine desulfhydrase/ catalytic	-1.71	0.000178166	0.995955	0.998862	1653		262247_at	AT1G48420	D-CDES (D-CYSTEINE DESULFHYDRASE); 1-aminocyclopropane-1-carboxylate deaminase/ D-cysteine desulfhydrase/ catalytic	-2.23	0	0	P	P	P	P	P	P
2866	262503_at	AT1G21670	similar to unknown protein [Arabidopsis thaliana] (TAIR:AT1G21680.1); similar to hypothetical protein [Vitis vinifera] (GB:CAN73514.1); similar to unnamed protein product [Vitis vinifera] (GB:CAO61906.1); contains InterPro domain WD40-like Beta Propeller (InterPro:IPR011659); contains InterPro domain Six-bladed beta-propeller, TolB-like (InterPro:IPR011042)	-1.71	0.000998856	0.986123	0.996076	2259		262503_at	AT1G21670	similar to unknown protein [Arabidopsis thaliana] (TAIR:AT1G21680.1); similar to WD40 domain protein beta Propeller [Solibacter usitatus Ellin6076] (GB:YP_828764.1); similar to Os03g0840200 [Oryza sativa (japonica cultivar-group)] (GB:NP_001051846.1); similar to Os07g0638100 [Oryza sativa (japonica cultivar-group)] (GB:NP_001060406.1); contains InterPro domain WD40-like Beta Propeller; (InterPro:…	-4.08	0.001	0.003	P	P	P	P	P	P
2883	248459_at	AT5G51020	similar to hypothetical protein [Vitis vinifera] (GB:CAN83158.1); contains InterPro domain Protein of unknown function DUF1001 (InterPro:IPR010404)	-1.72	0.000570321	0.990697	0.997375	1942		248459_at	AT5G51020	similar to Protein of unknown function DUF1001 [Medicago truncatula] (GB:ABE80209.1); contains InterPro domain Protein of unknown function DUF1001; (InterPro:IPR010404)	-2.68	0	0	P	P	P	P	P	P
2899	248681_at	AT5G48900	pectate lyase family protein	-1.72	0.00499588	0.95659	0.98758	2261		248681_at	AT5G48900	pectate lyase family protein	-4.13	0.002	0.005	P	P	P	P	P	P
2891	257254_at	AT3G21950	S-adenosyl-L-methionine:carboxyl methyltransferase family protein	-1.72	0.024732	0.867342	0.961267	2405		257254_at	AT3G21950	S-adenosyl-L-methionine:carboxyl methyltransferase family protein	-8.35	0.004	0.007	A	A	P	P	P	P
2898	260739_at	AT1G15000	SCPL50 (serine carboxypeptidase-like 50); serine carboxypeptidase	-1.72	0.00784004	0.940437	0.982873	1706		260739_at	AT1G15000	SCPL50 (serine carboxypeptidase-like 50); serine carboxypeptidase	-2.3	0.02	0.014	P	P	P	P	P	P
2886	261457_at	AT1G21065	similar to unnamed protein product [Vitis vinifera] (GB:CAO66320.1); contains InterPro domain Protein of unknown function UPF0047 (InterPro:IPR001602)	-1.72	0.001742	0.979389	0.994154	1531		261457_at	AT1G21065	similar to Protein of unknown function UPF0047 [Medicago truncatula] (GB:ABC75362.1); contains InterPro domain Protein of unknown function UPF0047; (InterPro:IPR001602)	-2.11	0	0	P	P	P	P	P	P
2890	266702_at	AT2G19860	ATHXK2 (HEXOKINASE 2); ATP binding / hexokinase	-1.72	0.000623546	0.990085	0.997202	1643		266702_at	AT2G19860	ATHXK2 (HEXOKINASE 2); ATP binding / hexokinase	-2.22	0	0	P	P	P	P	P	P
2903	253302_at	AT4G33660	unknown protein	-1.73	0.00184881	0.978499	0.9939	1975		253302_at	AT4G33660	similar to proline-rich family protein [Arabidopsis thaliana] (TAIR:AT2G41420.1); similar to adhesive/proline-rich protein homolog [Pinus taeda] (GB:AAF75822.1)	-2.78	0.001	0.003	P	P	P	P	P	P
2908	256117_at	AT1G16840	similar to unknown protein [Arabidopsis thaliana] (TAIR:AT1G78890.1); similar to hypothetical protein OsI_027317 [Oryza sativa (indica cultivar-group)] (GB:EAZ06085.1)	-1.73	0.000278292	0.994432	0.998432	1551		256117_at	AT1G16840	similar to unknown protein [Arabidopsis thaliana] (TAIR:AT1G78890.1); similar to At1g16840/F17F16.27-related [Medicago truncatula] (GB:ABE84583.1)	-2.12	0.021	0.015	P	P	P	P	P	P
2910	257650_at	AT3G16800	protein phosphatase 2C, putative / PP2C, putative	-1.73	0.0106832	0.926047	0.978652	2002		257650_at	AT3G16800	protein phosphatase 2C, putative / PP2C, putative	-2.83	0.009	0.009	P	P	P	P	P	P
2911	259231_at	AT3G11410	AHG3/ATPP2CA (ARABIDOPSIS THALIANA PROTEIN PHOSPHATASE 2CA); protein binding / protein serine/threonine phosphatase	-1.73	0.00470763	0.958368	0.988096	1478		259231_at	AT3G11410	AHG3/ATPP2CA (ARABIDOPSIS THALIANA PROTEIN PHOSPHATASE 2CA); protein binding / protein phosphatase type 2C	-2.05	0.017	0.013	P	P	P	P	P	P
2919	259737_at	AT1G64400	long-chain-fatty-acid--CoA ligase, putative / long-chain acyl-CoA synthetase, putative	-1.73	0.00146777	0.98175	0.994829	1746		259737_at	AT1G64400	long-chain-fatty-acid--CoA ligase, putative / long-chain acyl-CoA synthetase, putative	-2.36	0.007	0.008	P	P	P	P	P	P
2904	262288_at	AT1G70760	inorganic carbon transport protein-related	-1.73	0.00128183	0.983426	0.995308	1599		262288_at	AT1G70760	inorganic carbon transport protein-related	-2.17	0.002	0.005	P	P	P	P	P	P
2928	245740_at	AT1G44100	AAP5 (amino acid permease 5); amino acid transmembrane transporter	-1.74	0.00822481	0.938405	0.982278	1871		245740_at	AT1G44100	AAP5 (amino acid permease 5); amino acid permease	-2.56	0.003	0.006	P	P	P	P	P	P
2937	249996_at	AT5G18600	glutaredoxin family protein	-1.74	0.00673248	0.946468	0.984634	1765		249996_at	AT5G18600	glutaredoxin family protein	-2.39	0.023	0.015	P	P	P	P	P	P
2920	256796_at	AT3G22210	unknown protein	-1.74	0.000520782	0.991282	0.997541	1651		256796_at	AT3G22210	similar to fortune-1 [Cycas edentata] (GB:AAL35744.1)	-2.23	0	0	P	P	P	P	P	P
2936	257672_at	AT3G20300	extracellular ligand-gated ion channel	-1.74	0.0141508	0.910029	0.973931	1906		257672_at	AT3G20300	extracellular ligand-gated ion channel	-2.62	0.005	0.007	P	P	P	P	P	P
2935	261309_at	AT1G48598;AT1G48600	[AT1G48598, CPuORF31 (Conserved peptide upstream open reading frame 31)];[AT1G48600, phosphoethanolamine N-methyltransferase 2, putative (NMT2)]	-1.74	0.00158181	0.980754	0.994545	1444		261309_at	AT1G48600	phosphoethanolamine N-methyltransferase 2, putative (NMT2)	-2.03	0.002	0.005	P	P	P	P	P	P
2944	250885_at	AT5G03910	ATATH12 (Arabidopsis ABC transporter homolog 12); ATPase, coupled to transmembrane movement of substances	-1.75	0.00038661	0.992955	0.998015	1722		250885_at	AT5G03910	ATATH12 (Arabidopsis ABC transporter homolog 12); ATPase, coupled to transmembrane movement of substances	-2.32	0	0	P	P	P	P	P	P
2948	261653_at	AT1G01900	ATSBT1.1; subtilase	-1.75	0.0115796	0.921768	0.977393	1479		261653_at	AT1G01900	subtilase family protein	-2.05	0.003	0.006	P	P	M	P	P	P
2941	261982_at	AT1G33780	similar to unknown protein [Arabidopsis thaliana] (TAIR:AT3G29240.2); similar to unknown protein [Arabidopsis thaliana] (TAIR:AT3G29240.1); similar to hypothetical protein [Vitis vinifera] (GB:CAN64828.1); contains InterPro domain Protein of unknown function DUF179 (InterPro:IPR003774)	-1.75	0.000346717	0.993483	0.998164	2139		261982_at	AT1G33780	similar to unknown protein [Arabidopsis thaliana] (TAIR:AT3G29240.2); similar to Protein of unknown function DUF179 [Medicago truncatula] (GB:ABE94310.1); contains InterPro domain Protein of unknown function DUF179; (InterPro:IPR003774)	-3.31	0.001	0.003	P	P	P	P	P	P
2959	255743_at	AT1G25375	metallo-beta-lactamase family protein	-1.76	0.00223434	0.975408	0.993013	1945		255743_at	AT1G25375	metallo-beta-lactamase family protein	-2.69	0.005	0.007	P	P	P	P	P	P
2965	265253_at	AT2G02020	proton-dependent oligopeptide transport (POT) family protein	-1.76	0.0306224	0.846122	0.954946	1568		265253_at	AT2G02020	proton-dependent oligopeptide transport (POT) family protein	-2.14	0.048	0.024	A	M	A	P	P	A
2976	250008_at	AT5G18630	lipase class 3 family protein	-1.77	0.000152221	0.996387	0.998984	2362		250008_at	AT5G18630	lipase class 3 family protein	-5.93	0.005	0.007	P	P	P	P	P	P
2973	259275_at	AT3G01060	similar to unnamed protein product [Vitis vinifera] (GB:CAO15045.1); similar to unknown [Brassica rapa] (GB:ABC41272.1)	-1.77	0.000259261	0.994708	0.99851	1701		259275_at	AT3G01060	similar to unknown [Brassica rapa] (GB:ABC41272.1)	-2.29	0.001	0.003	P	P	P	P	P	P
2974	262604_at	AT1G15060	similar to unknown protein [Arabidopsis thaliana] (TAIR:AT1G73750.1); similar to Os01g0692600 [Oryza sativa (japonica cultivar-group)] (GB:NP_001043943.1); similar to hypothetical protein OsI_003298 [Oryza sativa (indica cultivar-group)] (GB:EAY75451.1); contains InterPro domain Uncharacterised conserved protein UCP031088, alpha/beta hydrolase, At1g15070 (InterPro:IPR016969)	-1.77	0.00677161	0.94625	0.984571	2008		262604_at	AT1G15060	similar to unknown protein [Arabidopsis thaliana] (TAIR:AT1G73750.1); similar to Os01g0692600 [Oryza sativa (japonica cultivar-group)] (GB:NP_001043943.1); similar to unknown protein [Oryza sativa (japonica cultivar-group)] (GB:BAD82496.1); contains InterPro domain Esterase/lipase/thioesterase; (InterPro:IPR000379)	-2.84	0.009	0.009	P	P	P	P	P	P
2972	264078_at	AT2G28470	BGAL8 (BETA-GALACTOSIDASE 8); beta-galactosidase	-1.77	0.00020353	0.99555	0.998748	2144		264078_at	AT2G28470	BGAL8 (beta-glactosidase 8); beta-galactosidase	-3.33	0	0	P	P	P	P	P	P
2984	249999_at	AT5G18640	lipase class 3 family protein	-1.78	0.000861825	0.987509	0.99647	1470		249999_at	AT5G18640	lipase class 3 family protein	-2.04	0.037	0.02	P	P	P	P	P	P
2993	250022_at	AT5G18210	short-chain dehydrogenase/reductase (SDR) family protein	-1.78	0.00559362	0.952999	0.986537	1963		250022_at	AT5G18210	short-chain dehydrogenase/reductase (SDR) family protein	-2.75	0.012	0.011	P	P	P	P	P	P
2985	251011_at	AT5G02560	HTA12; DNA binding	-1.78	0.00188646	0.978189	0.993811	2088		251011_at	AT5G02560	histone H2A, putative	-3.11	0.002	0.005	P	P	P	P	P	P
2995	255365_at	AT4G04040	MEE51 (maternal effect embryo arrest 51); diphosphate-fructose-6-phosphate 1-phosphotransferase	-1.78	0.000303978	0.994069	0.99833	1877		255365_at	AT4G04040	MEE51 (maternal effect embryo arrest 51); diphosphate-fructose-6-phosphate 1-phosphotransferase	-2.58	0.006	0.008	P	P	P	P	P	P
3001	255587_at	AT4G01480	ATPPA5 (ARABIDOPSIS THALIANA PYROPHOSPHORYLASE 5); inorganic diphosphatase/ pyrophosphatase	-1.78	0.000680969	0.989441	0.997019	1780		255587_at	AT4G01480	inorganic pyrophosphatase, putative (soluble) / pyrophosphate phospho-hydrolase, putative / PPase, putative	-2.4	0.039	0.021	P	P	P	P	P	P
3000	261970_at	AT1G65960	GAD2 (GLUTAMATE DECARBOXYLASE 2); calmodulin binding	-1.78	0.000158001	0.996289	0.998956	1664		261970_at	AT1G65960	GAD2 (GLUTAMATE DECARBOXYLASE 2); calmodulin binding	-2.24	0.002	0.005	P	P	P	P	P	P
3005	245998_at	AT5G20830	SUS1 (SUCROSE SYNTHASE 1); UDP-glycosyltransferase/ sucrose synthase	-1.79	0.0016829	0.979888	0.994297	2201		245998_at	AT5G20830	SUS1 (SUCROSE SYNTHASE 1); UDP-glycosyltransferase/ sucrose synthase	-3.68	0.007	0.008	P	P	P	P	P	P
3010	250102_at	AT5G16590	leucine-rich repeat transmembrane protein kinase, putative	-1.79	0.00170349	0.979713	0.994247	1851		250102_at	AT5G16590	leucine-rich repeat transmembrane protein kinase, putative	-2.53	0.001	0.003	P	P	P	P	P	P
3012	251676_at	AT3G57320	similar to hypothetical protein [Vitis vinifera] (GB:CAN80638.1)	-1.79	0.0023477	0.97453	0.992761	1449		251676_at	AT3G57320	similar to Os07g0661700 [Oryza sativa (japonica cultivar-group)] (GB:NP_001060540.1)	-2.03	0.043	0.023	P	P	P	P	P	P
3016	245712_at	AT5G04360	ATLDA/ATPU1 (PULLULANASE 1); alpha-amylase/ limit dextrinase	-1.8	0.000694819	0.989288	0.996976	2110		245712_at	AT5G04360	ATPU1 (PULLULANASE 1); alpha-amylase/ limit dextrinase	-3.21	0.007	0.008	P	P	P	P	P	P
3022	246952_at	AT5G04820	ATOFP13/OFP13 (Arabidopsis thaliana ovate family protein 13)	-1.8	0.00780543	0.940621	0.982927	1996		246952_at	AT5G04820	ATOFP13/OFP13 (Arabidopsis thaliana ovate family protein 13)	-2.82	0.015	0.012	A	P	P	P	P	P
3018	250340_at	AT5G11840	similar to unknown protein [Arabidopsis thaliana] (TAIR:AT5G67370.1); similar to unnamed protein product [Vitis vinifera] (GB:CAO43828.1); contains InterPro domain Protein of unknown function DUF1230 (InterPro:IPR009631)	-1.8	0.000879298	0.987329	0.996419	1934		250340_at	AT5G11840	similar to unknown protein [Arabidopsis thaliana] (TAIR:AT5G67370.1); similar to Os05g0539900 [Oryza sativa (japonica cultivar-group)] (GB:NP_001056177.1); similar to Protein of unknown function DUF1230 [Medicago truncatula] (GB:ABE85761.1); contains InterPro domain Protein of unknown function DUF1230; (InterPro:IPR009631)	-2.67	0.001	0.003	P	P	P	P	P	P
3017	259081_at	AT3G05030	NHX2 (sodium proton exchanger 2); sodium:hydrogen antiporter	-1.8	0.00241004	0.974053	0.992624	2207		259081_at	AT3G05030	NHX2 (sodium proton exchanger 2); sodium:hydrogen antiporter	-3.7	0.001	0.003	P	P	P	P	P	P
3019	259765_at	AT1G64370	unknown protein	-1.8	0.00294281	0.970114	0.991491	2021		259765_at	AT1G64370	similar to hypothetical protein FG03565.1 [Gibberella zeae PH-1] (GB:XP_383741.1)	-2.87	0.012	0.011	P	P	P	P	P	P
3035	263452_at	AT2G22190	trehalose-phosphatase	-1.81	0.000392738	0.992875	0.997992	1602		263452_at	AT2G22190	trehalose-phosphatase	-2.18	0.018	0.013	P	P	P	P	P	P
3056	253535_at	AT4G31550	WRKY11 (WRKY DNA-binding protein 11); transcription factor	-1.82	0.000158272	0.996285	0.998955	1574		253535_at	AT4G31550	WRKY11 (WRKY DNA-binding protein 11); transcription factor	-2.15	0.047	0.024	P	P	P	P	P	P
3053	254382_at	AT4G21890	similar to unnamed protein product [Vitis vinifera] (GB:CAO22715.1)	-1.82	0.0183208	0.892312	0.968686	1417		254382_at	AT4G21890	unknown protein	-2	0.001	0.003	P	P	P	P	P	P
3050	254715_at	AT4G13550	lipase class 3 family protein	-1.82	0.00878112	0.935518	0.981432	2032		254715_at	AT4G13550	lipase class 3 family protein	-2.91	0.002	0.005	P	P	P	P	P	P
3051	258956_at	AT3G01440	oxygen evolving enhancer 3 (PsbQ) family protein	-1.82	0.00132698	0.983013	0.99519	2039		258956_at	AT3G01440	oxygen evolving enhancer 3 (PsbQ) family protein	-2.92	0.008	0.009	P	P	P	P	P	P
3052	263067_at	AT2G17550	similar to unknown protein [Arabidopsis thaliana] (TAIR:AT5G02390.1); similar to unnamed protein product [Vitis vinifera] (GB:CAO14481.1)	-1.82	0.0186278	0.89106	0.968315	1784		263067_at	AT2G17550	similar to unknown protein [Arabidopsis thaliana] (TAIR:AT2G20240.1); similar to expressed protein [Oryza sativa (japonica cultivar-group)] (GB:ABF93803.1); similar to Unknown protein [Oryza sativa (japonica cultivar-group)] (GB:AAM22715.1); similar to Os03g0130700 [Oryza sativa (japonica cultivar-group)] (GB:NP_001048856.1)	-2.42	0.009	0.009	M	P	P	P	P	P
3066	245418_at	AT4G17370	oxidoreductase family protein	-1.83	0.000768991	0.988484	0.996748	1697		245418_at	AT4G17370	oxidoreductase family protein	-2.29	0.01	0.01	P	P	P	P	P	P
3067	246736_at	AT5G27560	similar to unnamed protein product [Vitis vinifera] (GB:CAO17622.1)	-1.83	3.51e-05	0.99874	0.999646	1510		246736_at	AT5G27560	similar to Os06g0146300 [Oryza sativa (japonica cultivar-group)] (GB:NP_001056793.1); similar to unnamed protein product [Ostreococcus tauri] (GB:CAL54638.1); contains domain FAD/NAD-linked reductases, dimerisation (C-terminal) domain (SSF55424)	-2.08	0.002	0.005	P	P	P	P	P	P
3068	248144_at	AT5G54800	GPT1 (glucose-6-phosphate transporter 1); antiporter/ glucose-6-phosphate transmembrane transporter	-1.83	0.00101516	0.985962	0.99603	1561		248144_at	AT5G54800	GPT1 (glucose-6-phosphate transporter 1); antiporter/ glucose-6-phosphate transporter	-2.13	0.006	0.008	P	P	P	P	P	P
3065	250381_at	AT5G11610	exostosin family protein	-1.83	0.0327132	0.838898	0.952792	2020		250381_at	AT5G11610	exostosin family protein	-2.87	0.003	0.006	A	P	P	P	P	P
3057	251916_at	AT3G53960	proton-dependent oligopeptide transport (POT) family protein	-1.83	0.0191703	0.888864	0.967663	2018		251916_at	AT3G53960	proton-dependent oligopeptide transport (POT) family protein	-2.86	0.001	0.003	P	P	P	P	P	P
3058	262612_at	AT1G14150	oxygen evolving enhancer 3 (PsbQ) family protein	-1.83	0.000817782	0.987967	0.996601	1830		262612_at	AT1G14150	oxygen evolving enhancer 3 (PsbQ) family protein	-2.5	0	0	P	P	P	P	P	P
3063	263597_at	AT2G01870	similar to unnamed protein product [Vitis vinifera] (GB:CAO21902.1)	-1.83	0.000325814	0.993767	0.998244	2158		263597_at	AT2G01870	unknown protein	-3.41	0.004	0.007	P	P	P	P	P	P
3072	249162_at	AT5G42765	similar to unnamed protein product [Vitis vinifera] (GB:CAO61157.1); contains InterPro domain Twin-arginine translocation pathway signal (InterPro:IPR006311)	-1.84	0.00016632	0.99615	0.998917	1724		249162_at	AT5G42765	similar to unknown protein [Oryza sativa (japonica cultivar-group)] (GB:AAP68897.1); similar to Os03g0774400 [Oryza sativa (japonica cultivar-group)] (GB:NP_001051422.1); similar to expressed protein [Oryza sativa (japonica cultivar-group)] (GB:ABF99113.1); contains InterPro domain Twin-arginine translocation pathway signal; (InterPro:IPR006311)	-2.32	0.003	0.006	P	P	P	P	P	P
3082	261576_at	AT1G01070	nodulin MtN21 family protein	-1.84	0.0124371	0.917771	0.976215	2427		261576_at	AT1G01070	nodulin MtN21 family protein	-12.28	0.008	0.009	A	A	A	P	P	P
3076	263929_at	AT2G36310	inosine-uridine preferring nucleoside hydrolase family protein	-1.84	0.000190505	0.995756	0.998806	1873		263929_at	AT2G36310	inosine-uridine preferring nucleoside hydrolase family protein	-2.57	0.005	0.007	P	P	P	P	P	P
3090	246202_at	AT4G37040	MAP1D (METHIONINE AMINOPEPTIDASE 1D); metalloexopeptidase	-1.85	0.000162149	0.99622	0.998937	1591		246202_at	AT4G37040	MAP1D (METHIONINE AMINOPEPTIDASE 1D); metalloexopeptidase	-2.16	0.004	0.007	P	P	P	P	P	P
3083	246487_at	AT5G16030	similar to unknown protein [Arabidopsis thaliana] (TAIR:AT3G02500.1); similar to hypothetical protein [Cleome spinosa] (GB:ABD96956.1)	-1.85	0.00122914	0.983914	0.995447	2260		246487_at	AT5G16030	similar to unknown protein [Arabidopsis thaliana] (TAIR:AT3G02500.1); similar to hypothetical protein [Cleome spinosa] (GB:ABD96956.1)	-4.11	0	0	P	P	P	P	P	P
3084	258128_at	AT3G24590	signal peptidase I family protein	-1.85	0.000214466	0.99538	0.9987	1477		258128_at	AT3G24590	signal peptidase I family protein	-2.05	0.002	0.005	P	P	P	P	P	P
3095	261739_at	AT1G47750	PEX11A	-1.85	7.64e-05	0.997797	0.999381	2025		261739_at	AT1G47750	peroxisomal biogenesis factor 11 family protein / PEX11 family protein	-2.9	0.001	0.003	P	P	P	P	P	P
3107	253412_at	AT4G33000	CBL10 (CALCINEURIN B-LIKE10); calcium ion binding	-1.86	0.000177741	0.995962	0.998864	2063		253412_at	AT4G33000	CBL10 (calcineurin B-like protein 10); calcium ion binding	-3	0	0	P	P	P	P	P	P
3104	259789_at	AT1G29395	COR414-TM1 (cold regulated 414 thylakoid membrane 1)	-1.86	0.000880315	0.987318	0.996416	1908		259789_at	AT1G29395	COR414-TM1 (cold regulated 414 thylakoid membrane 1)	-2.62	0.025	0.016	P	P	P	P	P	P
3100	261420_at	AT1G07720	beta-ketoacyl-CoA synthase family protein	-1.86	9.93e-05	0.997342	0.999253	2206		261420_at	AT1G07720	beta-ketoacyl-CoA synthase family protein	-3.7	0	0	P	P	P	P	P	P
3121	247637_at	AT5G60600	GcpE (CHLOROPLAST BIOGENESIS 4); 4-hydroxy-3-methylbut-2-en-1-yl diphosphate synthase	-1.87	0.000904392	0.987072	0.996346	1493		247637_at	AT5G60600	GcpE (CHLOROPLAST BIOGENESIS 4); 4-hydroxy-3-methylbut-2-en-1-yl diphosphate synthase	-2.07	0.006	0.008	P	P	P	P	P	P
3123	249008_at	AT5G44680	methyladenine glycosylase family protein	-1.87	0.000459998	0.992022	0.997751	1538		249008_at	AT5G44680	methyladenine glycosylase family protein	-2.11	0.02	0.014	P	P	P	P	P	P
3110	249546_at	AT5G38150	PMI15 (plastid movement impaired 15)	-1.87	0.0144349	0.908775	0.97356	1506		249546_at	AT5G38150	PMI15 (plastid movement impaired 15)	-2.08	0.02	0.014	P	P	P	P	P	P
3127	251968_at	AT3G53100	GDSL-motif lipase/hydrolase family protein	-1.87	0.00920337	0.933364	0.980801	2282		251968_at	AT3G53100	GDSL-motif lipase/hydrolase family protein	-4.35	0.011	0.01	P	P	P	P	P	P
3120	255854_at	AT1G67050	similar to unknown protein [Arabidopsis thaliana] (TAIR:AT5G38320.1); similar to unknown protein [Arabidopsis thaliana] (TAIR:AT5G38320.2); similar to At1g67050-like protein [Arabidopsis lyrata subsp. petraea] (GB:ABY59212.1)	-1.87	0.000276543	0.994457	0.998439	1887		255854_at	AT1G67050	similar to unknown protein [Arabidopsis thaliana] (TAIR:AT5G38320.1); similar to Gallus gallus vitellogenin (GB:AAA98791.1); similar to vitellogenin (GB:AAA49139.1); similar to vitellogenin [Gallus gallus] (GB:BAD32701.1)	-2.59	0.005	0.007	P	P	P	P	P	P
3125	258719_at	AT3G09540	pectate lyase family protein	-1.87	0.000264843	0.994626	0.998487	1949		258719_at	AT3G09540	pectate lyase family protein	-2.7	0.002	0.005	P	P	P	P	P	P
3119	261258_at	AT1G26640	aspartate/glutamate/uridylate kinase family protein	-1.87	0.000179701	0.99593	0.998855	1915		261258_at	AT1G26640	aspartate/glutamate/uridylate kinase family protein	-2.63	0.008	0.009	P	P	P	P	P	P
3114	263048_s_at	AT4G13500;AT2G05310	[AT4G13500, similar to unknown protein [Arabidopsis thaliana] (TAIR:AT2G05310.1); similar to unnamed protein product [Vitis vinifera] (GB:CAO41162.1)];[AT2G05310, similar to unknown protein [Arabidopsis thaliana] (TAIR:AT4G13500.1); similar to unnamed protein product [Vitis vinifera] (GB:CAO41162.1)]	-1.87	0.000728166	0.988924	0.996872	1434		263048_s_at	AT4G13500;AT2G05310	[AT4G13500, similar to unknown protein [Arabidopsis thaliana] (TAIR:AT2G05310.1); similar to Os03g0595300 [Oryza sativa (japonica cultivar-group)] (GB:NP_001050596.1); similar to hypothetical protein MA4_112I10.24 [Musa acuminata] (GB:ABF70151.1)];[AT2G05310, similar to unknown protein [Arabidopsis thaliana] (TAIR:AT4G13500.1); similar to Os03g0595300 [Oryza sativa (japonica cultivar-group)] (GB:…	-2.02	0	0	P	P	P	P	P	P
3130	251559_at	AT3G58010	Identical to Probable plastid-lipid-associated protein 9, chloroplast precursor (PAP9) [Arabidopsis Thaliana] (GB:Q9M2P7); similar to unknown protein [Arabidopsis thaliana] (TAIR:AT2G42130.4); similar to unknown [Populus trichocarpa] (GB:ABK96151.1)	-1.88	0.000738869	0.988808	0.996839	1650		251559_at	AT3G58010	similar to unknown protein [Arabidopsis thaliana] (TAIR:AT2G42130.4); similar to Os04g0665800 [Oryza sativa (japonica cultivar-group)] (GB:NP_001054180.1); similar to unknown [Vitis pseudoreticulata] (GB:ABC69760.1)	-2.23	0.002	0.005	P	P	P	P	P	P
3135	246651_at	AT5G35170	adenylate kinase family protein	-1.89	0.000259834	0.994699	0.998508	2094		246651_at	AT5G35170	adenylate kinase family protein	-3.13	0	0	P	P	P	P	P	P
3136	250100_at	AT5G16570	GLN1;4 (Glutamine synthetase 1;4); glutamate-ammonia ligase	-1.89	0.0182575	0.892571	0.968763	1987		250100_at	AT5G16570	GLN1;4 (Glutamine synthetase 1;4); glutamate-ammonia ligase	-2.81	0.021	0.015	P	P	A	P	P	P
3140	251906_at	AT3G53720	ATCHX20 (CATION/H+ EXCHANGER 20); monovalent cation:proton antiporter	-1.89	0.000570477	0.990695	0.997375	1721		251906_at	AT3G53720	ATCHX20 (CATION/H+ EXCHANGER 20); monovalent cation:proton antiporter	-2.32	0.011	0.01	P	P	P	P	P	P
3145	253630_at	AT4G30490	AFG1-like ATPase family protein	-1.89	0.000464014	0.991973	0.997737	1838		253630_at	AT4G30490	AFG1-like ATPase family protein	-2.51	0.008	0.009	P	P	P	P	P	P
3142	256441_at	AT3G10940	protein phosphatase-related	-1.89	0.000545371	0.99099	0.997458	2106		256441_at	AT3G10940	protein phosphatase-related	-3.2	0.002	0.005	P	P	P	P	P	P
3138	261118_at	AT1G75460	ATP-dependent protease La (LON) domain-containing protein	-1.89	0.000755613	0.988627	0.996788	2100		261118_at	AT1G75460	ATP-dependent protease La (LON) domain-containing protein	-3.18	0	0	P	P	P	P	P	P
3139	262884_at	AT1G64720	CP5	-1.89	0.00030339	0.994077	0.998332	1972		262884_at	AT1G64720	CP5	-2.77	0.005	0.007	P	P	P	P	P	P
3144	263167_at	AT1G03030	phosphoribulokinase/uridine kinase family protein	-1.89	0.000390118	0.992909	0.998002	1870		263167_at	AT1G03030	phosphoribulokinase/uridine kinase family protein	-2.56	0.01	0.01	P	P	A	P	P	P
3141	263330_at	AT2G15320	leucine-rich repeat family protein	-1.89	0.000567885	0.990726	0.997384	1663		263330_at	AT2G15320	leucine-rich repeat family protein	-2.24	0.02	0.014	P	P	P	P	P	P
3143	264041_at	AT2G03710	SEP4 (SEPALLATA4); DNA binding / transcription factor	-1.89	6.16e-05	0.998113	0.99947	1562		264041_at	AT2G03710	SEP4 (SEPALLATA4); DNA binding / transcription factor	-2.13	0.002	0.005	P	P	P	P	P	P
3158	250604_at	AT5G07830	ATGUS2 (ARABIDOPSIS THALIANA GLUCURONIDASE 2); beta-glucuronidase	-1.9	0.00195622	0.97762	0.993648	1442		250604_at	AT5G07830	glycosyl hydrolase family 79 N-terminal domain-containing protein	-2.02	0.034	0.019	P	P	P	P	P	P
3162	254789_at	AT4G12880	plastocyanin-like domain-containing protein	-1.9	0.00686389	0.945737	0.984421	2278		254789_at	AT4G12880	plastocyanin-like domain-containing protein	-4.32	0	0	P	P	P	P	P	P
3152	256612_at	AT3G29280	similar to unknown [Populus trichocarpa] (GB:ABK93016.1)	-1.9	0.000843234	0.987702	0.996525	1993		256612_at	AT3G29280	similar to Os03g0257000 [Oryza sativa (japonica cultivar-group)] (GB:NP_001049601.1); similar to expressed protein [Oryza sativa (japonica cultivar-group)] (GB:ABF95053.1)	-2.81	0.026	0.017	P	P	P	P	P	P
3161	258633_at	AT3G07990	SCPL27 (serine carboxypeptidase-like 27); serine carboxypeptidase	-1.9	0.0125333	0.917328	0.976085	2011		258633_at	AT3G07990	SCPL27 (serine carboxypeptidase-like 27); serine carboxypeptidase	-2.85	0.027	0.017	P	P	P	P	P	P
3151	259965_at	AT1G53670	MSRB1 (METHIONINE SULFOXIDE REDUCTASE B 1); peptide-methionine-(S)-S-oxide reductase	-1.9	0.000400969	0.992769	0.997962	1566		259965_at	AT1G53670	transcription factor-related	-2.14	0.001	0.003	P	P	P	P	P	P
3171	245702_at	AT5G04220	ATSYTC/NTMC2T1.3/NTMC2TYPE1.3/SYTC	-1.91	0.0163086	0.900685	0.971167	1820		245702_at	AT5G04220	C2 domain-containing protein (sytC)	-2.48	0.01	0.01	P	P	P	P	P	P
3172	253053_at	AT4G37470	hydrolase, alpha/beta fold family protein	-1.91	0.00157362	0.980824	0.994565	1537		253053_at	AT4G37470	hydrolase, alpha/beta fold family protein	-2.11	0.001	0.003	P	P	P	P	P	P
3169	253304_at	AT4G33640	similar to Os03g0690000 [Oryza sativa (japonica cultivar-group)] (GB:NP_001050950.1); similar to Protein C6orf115, putative [Medicago truncatula] (GB:ABD28547.2); contains domain PD022054 (PD022054); contains domain PTHR22739 (PTHR22739)	-1.91	0.000162753	0.996209	0.998934	1502		253304_at	AT4G33640	similar to hypothetical protein MtrDRAFT_AC148971g9v1 [Medicago truncatula] (GB:ABD28547.1); similar to Os03g0690000 [Oryza sativa (japonica cultivar-group)] (GB:NP_001050950.1); contains domain SUBFAMILY NOT NAMED (PTHR22739:SF6); contains domain FAMILY NOT NAMED (PTHR22739)	-2.08	0.001	0.003	P	P	P	P	P	P
3175	255436_at	AT4G03150	similar to unnamed protein product [Vitis vinifera] (GB:CAO22424.1)	-1.91	0.000281694	0.994384	0.998419	2036		255436_at	AT4G03150	similar to Os12g0534100 [Oryza sativa (japonica cultivar-group)] (GB:NP_001066929.1); similar to hypothetical protein Tery_3271 [Trichodesmium erythraeum IMS101] (GB:YP_722856.1)	-2.91	0.003	0.006	P	P	P	P	P	P
3168	257860_at	AT3G13062	similar to unknown protein [Arabidopsis thaliana] (TAIR:AT1G55960.1); similar to unnamed protein product [Vitis vinifera] (GB:CAO41766.1); contains InterPro domain Lipid-binding START (InterPro:IPR002913)	-1.91	0.000215786	0.99536	0.998694	1474		257860_at	AT3G13062	similar to unknown protein [Arabidopsis thaliana] (TAIR:AT1G55960.1); similar to Lipid-binding START [Medicago truncatula] (GB:ABE91086.1); contains InterPro domain Lipid-binding START; (InterPro:IPR002913)	-2.05	0.006	0.008	P	P	P	P	P	P
3180	246547_at	AT5G14970	amine oxidase/ copper ion binding / quinone binding	-1.92	0.000281072	0.994393	0.998421	1688		246547_at	AT5G14970	similar to unknown protein [Arabidopsis thaliana] (TAIR:AT2G14910.1); similar to seed maturation-like protein, putative [Medicago truncatula] (GB:ABE86960.1)	-2.28	0.004	0.007	P	P	P	P	P	P
3177	250566_at	AT5G08070	TCP17 (TCP domain protein 17); transcription factor	-1.92	0.0176224	0.895184	0.969538	1745		250566_at	AT5G08070	TCP17 (TCP domain protein 17); transcription factor	-2.36	0.041	0.022	P	P	P	P	P	P
3185	251143_at	AT5G01220	SQD2 (SULFOQUINOVOSYLDIACYLGLYCEROL 2); UDP-sulfoquinovose:DAG sulfoquinovosyltransferase/ transferase, transferring glycosyl groups	-1.92	9.75e-05	0.997376	0.999262	2367		251143_at	AT5G01220	SQD2 (SULFOQUINOVOSYLDIACYLGLYCEROL 2); UDP-sulfoquinovose:DAG sulfoquinovosyltransferase/ transferase, transferring glycosyl groups	-6.14	0.013	0.011	P	P	P	P	P	P
3179	253951_at	AT4G26860	alanine racemase family protein	-1.92	0.000200651	0.995596	0.998761	2037		253951_at	AT4G26860	alanine racemase family protein	-2.91	0	0	P	P	P	P	P	P
3188	255013_at	AT4G10000	similar to unknown protein [Arabidopsis thaliana] (TAIR:AT5G03880.1); similar to unnamed protein product [Vitis vinifera] (GB:CAO16313.1); contains InterPro domain Thioredoxin-like fold (InterPro:IPR012336); contains InterPro domain Thioredoxin fold (InterPro:IPR012335)	-1.92	8.24e-05	0.997674	0.999346	2034		255013_at	AT4G10000	similar to unknown protein [Arabidopsis thaliana] (TAIR:AT5G03880.1); similar to hypothetical protein ABO_1568 [Alcanivorax borkumensis SK2] (GB:YP_693288.1); contains InterPro domain Thioredoxin-like fold; (InterPro:IPR012336); contains InterPro domain Thioredoxin fold; (InterPro:IPR012335)	-2.91	0.005	0.007	P	P	P	P	P	P
3183	260127_at	AT1G36320	similar to unknown protein [Arabidopsis thaliana] (TAIR:AT4G37920.1); similar to unnamed protein product [Vitis vinifera] (GB:CAO61774.1)	-1.92	4.5e-05	0.998495	0.999577	1767		260127_at	AT1G36320	similar to unknown protein [Arabidopsis thaliana] (TAIR:AT4G37920.1); similar to Os01g0306800 [Oryza sativa (japonica cultivar-group)] (GB:NP_001042846.1); similar to conserved hypothetical protein [Medicago truncatula] (GB:ABE84185.1)	-2.39	0	0	P	P	P	P	P	P
3178	263875_at	AT2G21970	SEP2 (STRESS ENHANCED PROTEIN 2)	-1.92	8.34e-05	0.997654	0.999341	1670		263875_at	AT2G21970	SEP2 (STRESS ENHANCED PROTEIN 2)	-2.25	0.004	0.007	P	P	P	P	P	P
3198	260431_at	AT1G68190	zinc finger (B-box type) family protein	-1.93	0.000358853	0.993321	0.998118	2321		260431_at	AT1G68190	zinc finger (B-box type) family protein	-4.81	0.001	0.003	A	A	A	P	P	P
3197	267233_s_at	AT2G43910;AT2G43920	[AT2G43910, thiol methyltransferase, putative];[AT2G43920, thiol methyltransferase, putative]	-1.93	0.000182022	0.995893	0.998844	1637		267233_s_at	AT2G43910;AT2G43920	[AT2G43910, thiol methyltransferase, putative];[AT2G43920, thiol methyltransferase, putative]	-2.21	0.001	0.003	P	P	P	P	P	P
3208	252906_at	AT4G39640	GGT1 (GAMMA-GLUTAMYL TRANSPEPTIDASE 1); gamma-glutamyltransferase/ glutathione gamma-glutamylcysteinyltransferase	-1.94	7.2e-05	0.997889	0.999407	1917		252906_at	AT4G39640	GGT1; gamma-glutamyltransferase/ glutathione gamma-glutamylcysteinyltransferase	-2.65	0.001	0.003	P	P	P	P	P	P
3209	262160_at	AT1G52590	Identical to DCC family protein At1g52590, chloroplast precursor [Arabidopsis Thaliana] (GB:Q9SSR1;GB:Q8L9T1); similar to RNase H domain-containing protein [Arabidopsis thaliana] (TAIR:AT1G24090.1); similar to unnamed protein product [Vitis vinifera] (GB:CAO62758.1); contains InterPro domain Putative thiol-disulphide oxidoreductase DCC (InterPro:IPR007263)	-1.94	0.000136466	0.996659	0.999061	1704		262160_at	AT1G52590	similar to RNase H domain-containing protein [Arabidopsis thaliana] (TAIR:AT1G24090.1); similar to Putative thiol-disulphide oxidoreductase DCC [Medicago truncatula] (GB:ABD28717.1); contains InterPro domain Putative thiol-disulphide oxidoreductase DCC; (InterPro:IPR007263)	-2.3	0.006	0.008	P	P	P	P	P	P
3213	262366_at	AT1G72890	disease resistance protein (TIR-NBS class), putative	-1.94	0.00177552	0.979108	0.994074	2375		262366_at	AT1G72890	disease resistance protein (TIR-NBS class), putative	-6.49	0.007	0.008	P	P	P	P	P	P
3203	263100_at	AT2G05210	ATPOT1A (PROTECTION OF TELOMERES 1A); telomeric DNA binding	-1.94	0.000618213	0.990146	0.997219	1858		263100_at	AT2G05210	DNA binding	-2.54	0.005	0.007	A	M	P	P	P	P
3202	264932_at	AT1G61240	similar to unknown protein [Arabidopsis thaliana] (TAIR:AT1G11170.1); similar to unknown [Picea sitchensis] (GB:ABK25584.1); contains InterPro domain Protein of unknown function DUF707 (InterPro:IPR007877)	-1.94	0.00194736	0.977692	0.993668	1679		264932_at	AT1G61240	similar to unknown protein [Arabidopsis thaliana] (TAIR:AT1G11170.1); similar to putative lysine ketoglutarate reductase trans-splicing related 1 [Oryza sativa (japonica cultivar-group)] (GB:BAD62500.1); similar to Os07g0564800 [Oryza sativa (japonica cultivar-group)] (GB:NP_001060006.1); similar to Os06g0731900 [Oryza sativa (japonica cultivar-group)] (GB:NP_001058667.1); contains InterPro domai…	-2.27	0.001	0.003	A	P	P	P	P	P
3211	265726_at	AT2G32010	endonuclease/exonuclease/phosphatase family protein	-1.94	0.00269737	0.9719	0.992005	2078		265726_at	AT2G32010	endonuclease/exonuclease/phosphatase family protein	-3.07	0.001	0.003	P	P	P	P	P	P
3221	256294_at	AT1G69450	similar to HYP1 (HYPOTHETICAL PROTEIN 1) [Arabidopsis thaliana] (TAIR:AT3G01100.1); similar to unnamed protein product [Vitis vinifera] (GB:CAO64743.1); similar to unnamed protein product [Vitis vinifera] (GB:CAO15025.1); similar to Protein of unknown function DUF221 [Medicago truncatula] (GB:ABN08272.1); contains InterPro domain Protein of unknown function DUF221; (InterPro:IPR003864)	-1.95	0.00257928	0.972776	0.992257	2058		256294_at	AT1G69450	similar to HYP1 (HYPOTHETICAL PROTEIN 1) [Arabidopsis thaliana] (TAIR:AT3G01100.1); similar to Protein of unknown function DUF221 [Medicago truncatula] (GB:ABE86757.1); similar to Os12g0582800 [Oryza sativa (japonica cultivar-group)] (GB:NP_001067142.1); contains InterPro domain Protein of unknown function DUF221; (InterPro:IPR003864)	-2.99	0.045	0.023	P	P	P	P	P	P
3222	261049_at	AT1G01430	similar to unknown protein [Arabidopsis thaliana] (TAIR:AT4G01080.1); similar to unknown protein Cr17 [Brassica napus] (GB:AAX51387.1); contains InterPro domain Protein of unknown function DUF231, plant (InterPro:IPR004253)	-1.95	9.09e-05	0.997505	0.999299	2126		261049_at	AT1G01430	similar to unknown protein [Arabidopsis thaliana] (TAIR:AT4G01080.1); similar to unknown protein Cr17 [Brassica napus] (GB:AAX51387.1); contains InterPro domain Protein of unknown function DUF231, plant; (InterPro:IPR004253)	-3.25	0.001	0.003	P	P	P	P	P	P
3215	264201_at	AT1G22630	heat shock protein binding / unfolded protein binding	-1.95	0.000163912	0.99619	0.998928	1522		264201_at	AT1G22630	similar to Os05g0105800 [Oryza sativa (japonica cultivar-group)] (GB:NP_001054413.1); contains domain Cysteine-rich domain of the chaperone protein DnaJ. (SSF57938)	-2.1	0.001	0.003	P	P	P	P	P	P
3223	266325_at	AT2G46630	pseudogene of unknown protein	-1.95	0.000553132	0.990898	0.997432	1755		266325_at	AT2G46630	pseudogene of unknown protein	-2.37	0.015	0.012	P	P	P	P	P	P
3233	247278_at	AT5G64380	fructose-1,6-bisphosphatase family protein	-1.96	9.43e-05	0.997437	0.99928	1994		247278_at	AT5G64380	fructose-1,6-bisphosphatase family protein	-2.81	0	0	P	P	P	P	P	P
3230	251746_at	AT3G56060	glucose-methanol-choline (GMC) oxidoreductase family protein	-1.96	0.000190118	0.995763	0.998808	1739		251746_at	AT3G56060	glucose-methanol-choline (GMC) oxidoreductase family protein	-2.35	0.014	0.012	P	P	P	P	P	P
3237	261925_at	AT1G22540	proton-dependent oligopeptide transport (POT) family protein	-1.96	7.98e-05	0.997727	0.999361	2284		261925_at	AT1G22540	proton-dependent oligopeptide transport (POT) family protein	-4.36	0	0	P	P	P	P	P	P
3232	264445_at	AT1G27290	similar to unknown [Populus trichocarpa] (GB:ABK95086.1)	-1.96	7.75e-05	0.997774	0.999374	1603		264445_at	AT1G27290	similar to conserved hypothetical protein [Medicago truncatula] (GB:ABE92577.1); contains InterPro domain Penicillin-binding protein, transpeptidase fold; (InterPro:IPR012338)	-2.18	0.045	0.023	P	P	P	P	P	P
3238	266572_at	AT2G23840	HNH endonuclease domain-containing protein	-1.96	0.000446779	0.992187	0.997797	2203		266572_at	AT2G23840	HNH endonuclease domain-containing protein	-3.7	0	0	P	P	P	P	P	P
3246	248764_at	AT5G47640	CCAAT-box binding transcription factor subunit B (NF-YB) (HAP3 ) (AHAP3) family (Hap3b)	-1.97	0.00103116	0.985805	0.995986	1769		248764_at	AT5G47640	CCAAT-box binding transcription factor subunit B (NF-YB) (HAP3 ) (AHAP3) family (Hap3b)	-2.39	0.004	0.007	P	P	P	P	P	P
3244	256880_at	AT3G26450	major latex protein-related / MLP-related	-1.97	7.85e-05	0.997754	0.999369	2244		256880_at	AT3G26450	major latex protein-related / MLP-related	-3.94	0	0	P	P	P	P	P	P
3254	251387_at	AT3G60810	similar to unnamed protein product [Vitis vinifera] (GB:CAO24482.1); contains InterPro domain Protein of unknown function DUF1499 (InterPro:IPR010865)	-1.98	4.73e-05	0.998439	0.999561	1743		251387_at	AT3G60810	similar to Protein of unknown function DUF1499 [Medicago truncatula] (GB:ABE92390.1); contains InterPro domain Protein of unknown function DUF1499; (InterPro:IPR010865)	-2.36	0.001	0.003	P	P	P	P	P	P
3256	256785_at	AT3G13720	prenylated rab acceptor (PRA1) family protein	-1.98	0.000482128	0.99175	0.997674	2148		256785_at	AT3G13720	prenylated rab acceptor (PRA1) family protein	-3.36	0.001	0.003	P	P	P	P	P	P
3255	260900_s_at	AT1G21400;AT5G34780	[AT1G21400, 2-oxoisovalerate dehydrogenase, putative / 3-methyl-2-oxobutanoate dehydrogenase, putative / branched-chain alpha-keto acid dehydrogenase E1 alpha subunit, putative];[AT5G34780, dehydrogenase E1 component family protein]	-1.98	0.000868811	0.987437	0.99645	2270		260900_s_at	AT1G21400;AT5G34780	[AT1G21400, 2-oxoisovalerate dehydrogenase, putative / 3-methyl-2-oxobutanoate dehydrogenase, putative / branched-chain alpha-keto acid dehydrogenase E1 alpha subunit, putative];[AT5G34780, dehydrogenase E1 component family protein]	-4.19	0.005	0.007	P	P	P	P	P	P
3259	247816_at	AT5G58260	Encodes subunit NDH-N of NAD(P)H:plastoquinone dehydrogenase complex (Ndh complex) present in the thylakoid membrane of chloroplasts. This subunit is thought to be required for Ndh complex assembly.	-1.99	0.000448716	0.992163	0.997791	1671		247816_at	AT5G58260	Encodes subunit NDH-N of NAD(P)H:plastoquinone dehydrogenase complex (Ndh complex) present in the thylakoid membrane of chloroplasts. This subunit is thought to be required for Ndh complex assembly.	-2.25	0.003	0.006	P	P	P	P	P	P
3263	260221_at	AT1G74670	gibberellin-responsive protein, putative	-1.99	0.000546106	0.990981	0.997456	2114		260221_at	AT1G74670	gibberellin-responsive protein, putative	-3.22	0.03	0.018	P	P	P	P	P	P
3272	248544_at	no_match	no_match	-2	0.00177015	0.979153	0.994087	2275		248544_at	no_match	no_match	-4.22	0.029	0.018	P	P	P	P	P	P
3271	250366_at	AT5G11420	similar to unknown protein [Arabidopsis thaliana] (TAIR:AT5G25460.1); similar to unknown [Ricinus communis] (GB:CAB02653.1); contains InterPro domain Protein of unknown function DUF642 (InterPro:IPR006946); contains InterPro domain Galactose-binding like (InterPro:IPR008979)	-2	0.000281819	0.994382	0.998418	1805		250366_at	AT5G11420	similar to unknown protein [Arabidopsis thaliana] (TAIR:AT5G25460.1); similar to unknown [Ricinus communis] (GB:CAB02653.1); contains InterPro domain Galactose-binding like; (InterPro:IPR008979); contains InterPro domain Protein of unknown function DUF642; (InterPro:IPR006946)	-2.45	0.001	0.003	P	P	P	P	P	P
3274	254705_at	AT4G17870	similar to unknown protein [Arabidopsis thaliana] (TAIR:AT5G46790.1); similar to Streptomyces cyclase/dehydrase family protein [Brassica oleracea] (GB:ABD65175.1); contains InterPro domain Streptomyces cyclase/dehydrase (InterPro:IPR005031)	-2	7.91e-06	0.999568	0.999879	2218		254705_at	AT4G17870	similar to unknown protein [Arabidopsis thaliana] (TAIR:AT5G46790.1); similar to Streptomyces cyclase/dehydrase family protein [Brassica oleracea] (GB:ABD65175.1); contains InterPro domain Streptomyces cyclase/dehydrase; (InterPro:IPR005031)	-3.76	0.009	0.009	P	P	P	P	P	P
3269	256304_at	AT1G69523	UbiE/COQ5 methyltransferase family protein	-2	0.000340403	0.993568	0.998188	2132		256304_at	AT1G69523	UbiE/COQ5 methyltransferase family protein	-3.28	0.002	0.005	P	P	P	P	P	P
3280	263629_at	AT2G04850	auxin-responsive protein-related	-2	0.00357309	0.965723	0.990225	2013		263629_at	AT2G04850	auxin-responsive protein-related	-2.85	0.006	0.008	P	P	P	P	P	P
3268	264597_at	AT1G04620	coenzyme F420 hydrogenase family / dehydrogenase, beta subunit family	-2	2.45e-05	0.999027	0.999727	1845		264597_at	AT1G04620	coenzyme F420 hydrogenase family / dehydrogenase, beta subunit family	-2.52	0.023	0.015	P	P	P	P	P	P
3286	250936_at	AT5G03120	similar to hypothetical protein [Vitis vinifera] (GB:CAN68657.1)	-2.01	0.000165963	0.996156	0.998919	2161		250936_at	AT5G03120	similar to conserved hypothetical protein [Medicago truncatula] (GB:ABE78315.1)	-3.42	0.003	0.006	P	P	P	P	P	P
3285	262811_at	AT1G11700	similar to unknown protein [Arabidopsis thaliana] (TAIR:AT1G61930.1); similar to unnamed protein product [Vitis vinifera] (GB:CAO17934.1); contains InterPro domain Protein of unknown function DUF584 (InterPro:IPR007608)	-2.01	0.00329992	0.967595	0.990765	2336		262811_at	AT1G11700	similar to unknown protein [Arabidopsis thaliana] (TAIR:AT1G61930.1); similar to Protein of unknown function DUF584 [Medicago truncatula] (GB:ABE80969.1); similar to Os07g0516300 [Oryza sativa (japonica cultivar-group)] (GB:NP_001059782.1); contains InterPro domain Protein of unknown function DUF584; (InterPro:IPR007608)	-5.15	0.001	0.003	P	P	P	P	P	P
3291	246917_at	AT5G25280	serine-rich protein-related	-2.02	0.000302706	0.994087	0.998335	2344		246917_at	AT5G25280	serine-rich protein-related	-5.37	0.003	0.006	P	P	P	P	P	P
3296	258989_at	AT3G08920	rhodanese-like domain-containing protein	-2.02	0.000119584	0.996961	0.999146	2146		258989_at	AT3G08920	rhodanese-like domain-containing protein	-3.35	0	0	P	P	P	P	P	P
3299	263866_at	AT2G36950	heavy-metal-associated domain-containing protein	-2.02	0.00141187	0.982247	0.994971	2176		263866_at	AT2G36950	heavy-metal-associated domain-containing protein	-3.51	0.001	0.003	A	A	A	P	P	P
3311	247284_at	AT5G64410	ATOPT4 (oligopeptide transporter 4); oligopeptide transporter	-2.03	0.000381857	0.993017	0.998032	2001		247284_at	AT5G64410	ATOPT4 (oligopeptide transporter 4); oligopeptide transporter	-2.82	0.017	0.013	P	P	P	P	P	P
3302	248391_at	AT5G52030	TraB protein-related	-2.03	0.00189908	0.978086	0.993781	1764		248391_at	AT5G52030	TraB protein-related	-2.39	0.001	0.003	P	P	P	P	P	P
3300	254251_at	AT4G23300	protein kinase family protein	-2.03	0.003215	0.968186	0.990936	2099		254251_at	AT4G23300	protein kinase family protein	-3.17	0.001	0.003	P	P	P	P	P	P
3316	254564_at	AT4G19170	NCED4 (NINE-CIS-EPOXYCAROTENOID DIOXYGENASE 4)	-2.03	0.00113054	0.984844	0.995712	2272		254564_at	AT4G19170	NCED4 (NINE-CIS-EPOXYCAROTENOID DIOXYGENASE 4)	-4.2	0	0	P	P	P	P	P	P
3313	259761_at	AT1G77590	LACS9 (LONG CHAIN ACYL-COA SYNTHETASE 9); long-chain-fatty-acid-CoA ligase	-2.03	0.00100627	0.98605	0.996055	1678		259761_at	AT1G77590	LACS9 (LONG CHAIN ACYL-COA SYNTHETASE 9); long-chain-fatty-acid-CoA ligase	-2.26	0.003	0.006	P	P	P	P	P	P
3301	261788_at	AT1G15980	similar to unnamed protein product [Vitis vinifera] (GB:CAO49411.1); contains domain G3DSA:3.40.50.2000 (G3DSA:3.40.50.2000); contains domain SSF53756 (SSF53756)	-2.03	0.000754374	0.988641	0.996792	1559		261788_at	AT1G15980	similar to Os08g0276100 [Oryza sativa (japonica cultivar-group)] (GB:NP_001061432.1); similar to COG0859: ADP-heptose:LPS heptosyltransferase [Nostoc punctiforme PCC 73102] (GB:ZP_00111141.1); contains domain UDP-Glycosyltransferase/glycogen phosphorylase (SSF53756)	-2.13	0.002	0.005	P	P	P	P	P	P
3315	262598_at	AT1G15260	similar to unknown protein [Arabidopsis thaliana] (TAIR:AT3G16070.1)	-2.03	2.87e-05	0.998911	0.999694	1943		262598_at	AT1G15260	similar to unknown protein [Arabidopsis thaliana] (TAIR:AT3G16070.1)	-2.68	0.001	0.003	P	P	P	P	P	P
3308	262891_at	AT1G79460	GA2 (GA REQUIRING 2); ent-kaurene synthase	-2.03	3.08e-05	0.998853	0.999678	2211		262891_at	AT1G79460	GA2 (GA REQUIRING 2); ent-kaurene synthase	-3.72	0	0	P	P	P	P	P	P
3326	246908_at	AT5G25610	RD22 (RESPONSIVE TO DESSICATION 22)	-2.05	0.000180966	0.99591	0.998849	2212		246908_at	AT5G25610	RD22 (RESPONSIVE TO DESSICATION 22)	-3.73	0.001	0.003	P	P	P	P	P	P
3331	247072_at	AT5G66490	similar to unknown protein [Arabidopsis thaliana] (TAIR:AT3G50900.1); similar to hypothetical protein [Thellungiella halophila] (GB:ABB45855.1)	-2.05	6.35e-05	0.998071	0.999458	1672		247072_at	AT5G66490	similar to unknown protein [Arabidopsis thaliana] (TAIR:AT3G50900.1); similar to hypothetical protein [Thellun (GB:ABB45855.1)	-2.26	0.004	0.007	P	P	P	P	P	P
3325	263163_at	AT1G03160	FZL (FZO-LIKE); GTP binding / GTPase/ thiamin-phosphate diphosphorylase	-2.05	0.000595953	0.9904	0.997291	1716		263163_at	AT1G03160	FZL (FZO-LIKE); GTP binding / GTPase/ thiamin-phosphate diphosphorylase	-2.32	0	0	P	P	P	P	P	P
3327	264708_at	AT1G09740	ethylene-responsive protein, putative	-2.05	0.0310023	0.844798	0.954551	2070		264708_at	AT1G09740	ethylene-responsive protein, putative	-3.03	0.011	0.01	P	A	A	P	P	P
3339	248590_at	AT5G49660	leucine-rich repeat transmembrane protein kinase, putative	-2.06	0.000784287	0.988321	0.996701	1901		248590_at	AT5G49660	leucine-rich repeat transmembrane protein kinase, putative	-2.61	0.001	0.003	P	P	P	P	P	P
3335	249002_at	AT5G44520	ribose 5-phosphate isomerase-related	-2.06	4.18e-05	0.998572	0.999599	1795		249002_at	AT5G44520	ribose 5-phosphate isomerase-related	-2.44	0.007	0.008	P	P	P	P	P	P
3333	252445_at	AT3G47000	glycosyl hydrolase family 3 protein	-2.06	3.84e-05	0.998656	0.999623	1733		252445_at	AT3G47000	glycosyl hydrolase family 3 protein	-2.34	0.003	0.006	P	P	P	P	P	P
3334	266324_at	AT2G46710	rac GTPase activating protein, putative	-2.06	0.000119925	0.996955	0.999144	2077		266324_at	AT2G46710	rac GTPase activating protein, putative	-3.07	0.001	0.003	P	P	P	P	P	P
3350	254553_at	AT4G19530	disease resistance protein (TIR-NBS-LRR class), putative	-2.07	0.000105794	0.997217	0.999218	1762		254553_at	AT4G19530	disease resistance protein (TIR-NBS-LRR class), putative	-2.38	0.005	0.007	P	P	P	P	P	P
3353	258185_at	AT3G21580	cobalt ion transmembrane transporter	-2.07	0.00170947	0.979663	0.994233	1691		258185_at	AT3G21580	cobalt ion transporter	-2.28	0.013	0.011	P	P	P	P	P	P
3366	250812_at	AT5G04900	short-chain dehydrogenase/reductase (SDR) family protein	-2.08	5.98e-05	0.998153	0.999481	1781		250812_at	AT5G04900	short-chain dehydrogenase/reductase (SDR) family protein	-2.41	0.001	0.003	P	P	P	P	P	P
3368	250925_at	AT5G03370	acylphosphatase family	-2.08	0.000139276	0.99661	0.999047	1710		250925_at	AT5G03370	acylphosphatase family	-2.31	0	0	P	P	P	P	P	P
3364	251919_at	AT3G53800	armadillo/beta-catenin repeat family protein	-2.08	0.000358309	0.993328	0.99812	2415		251919_at	AT3G53800	armadillo/beta-catenin repeat family protein	-9.87	0	0	A	P	P	P	P	P
3355	261048_at	AT1G01420	UDP-glucoronosyl/UDP-glucosyl transferase family protein	-2.08	0.000279115	0.994421	0.998429	1508		261048_at	AT1G01420	UDP-glucoronosyl/UDP-glucosyl transferase family protein	-2.08	0	0	P	P	P	P	P	P
3356	266004_at	AT2G37330	ALS3 (ALUMINUM SENSITIVE 3)	-2.08	0.000670113	0.989562	0.997053	2177		266004_at	AT2G37330	ALS3 (ALUMINUM SENSITIVE 3)	-3.51	0.002	0.005	M	A	P	P	P	P
3376	245621_at	AT4G14070	AAE15 (ACYL-ACTIVATING ENZYME 15); long-chain-fatty-acid-[acyl-carrier-protein] ligase	-2.1	2.89e-05	0.998905	0.999693	1958		245621_at	AT4G14070	AAE15 (ACYL-ACTIVATING ENZYME 15); acyl-ACP synthetase	-2.73	0.011	0.01	P	P	P	P	P	P
3381	245399_at	AT4G17340	DELTA-TIP2/TIP2;2 (tonoplast intrinsic protein 2;2); water channel	-2.11	0.000956681	0.986543	0.996196	2074		245399_at	AT4G17340	DELTA-TIP2/TIP2;2 (tonoplast intrinsic protein 2;2); water channel	-3.06	0.001	0.003	P	P	P	P	P	P
3378	250824_at	AT5G05200	ABC1 family protein	-2.11	0.000353807	0.993388	0.998137	1950		250824_at	AT5G05200	ABC1 family protein	-2.71	0	0	P	P	P	P	P	P
3384	255774_at	AT1G18620	similar to unknown protein [Arabidopsis thaliana] (TAIR:AT1G74160.1); similar to unnamed protein product [Vitis vinifera] (GB:CAO49165.1)	-2.11	0.000272898	0.99451	0.998454	2131		255774_at	AT1G18620	similar to unknown protein [Arabidopsis thaliana] (TAIR:AT1G74160.1); similar to expressed protein [Oryza sativa (japonica cultivar-group)] (GB:ABF96645.1); similar to Os07g0109400 [Oryza sativa (japonica cultivar-group)] (GB:NP_001058723.1); similar to Os07g0603300 [Oryza sativa (japonica cultivar-group)] (GB:NP_001060212.1)	-3.28	0.003	0.006	P	P	P	P	P	P
3390	247194_at	AT5G65480	similar to unknown protein [Arabidopsis thaliana] (TAIR:AT4G38060.2); similar to unnamed protein product [Vitis vinifera] (GB:CAO61602.1)	-2.12	0.00015652	0.996314	0.998963	2149		247194_at	AT5G65480	similar to unknown protein [Arabidopsis thaliana] (TAIR:AT4G38060.2); similar to unknown [Lycopersicon esculentum] (GB:AAK84476.1)	-3.36	0	0	P	P	P	P	P	P
3394	249112_at	AT5G43780	APS4	-2.12	0.000134816	0.996688	0.999069	2329		249112_at	AT5G43780	APS4	-5	0.019	0.014	P	P	P	P	P	P
3387	250734_at	AT5G06270	similar to unknown protein [Arabidopsis thaliana] (TAIR:AT3G11600.1); similar to unnamed protein product [Vitis vinifera] (GB:CAO15841.1)	-2.12	0.000189352	0.995775	0.998811	2277		250734_at	AT5G06270	similar to unknown protein [Arabidopsis thaliana] (TAIR:AT3G11600.1); similar to H0913C04.5 [Oryza sativa (indica cultivar-group)] (GB:CAJ86164.1); similar to Os04g0415000 [Oryza sativa (japonica cultivar-group)] (GB:NP_001052757.1); similar to Os02g0536500 [Oryza sativa (japonica cultivar-group)] (GB:NP_001047044.1)	-4.32	0.013	0.011	P	P	P	P	P	P
3392	257791_at	AT3G27110	peptidase M48 family protein	-2.12	0.000201291	0.995586	0.998758	2047		257791_at	AT3G27110	peptidase M48 family protein	-2.94	0	0	P	P	P	P	P	P
3396	259091_at	AT3G04890	similar to unknown protein [Arabidopsis thaliana] (TAIR:AT2G46100.1); similar to unknown [Picea sitchensis] (GB:ABK21558.1); contains domain SSF54427 (SSF54427)	-2.12	2.12e-05	0.999124	0.999754	1997		259091_at	AT3G04890	similar to unknown protein [Arabidopsis thaliana] (TAIR:AT2G46100.1); similar to unnamed protein product [Ostreococcus tauri] (GB:CAL53979.1); contains domain NTF2-like (SSF54427)	-2.82	0	0	P	P	P	P	P	P
3395	260007_at	AT1G67870	glycine-rich protein	-2.12	0.000189492	0.995773	0.998811	2220		260007_at	AT1G67870	glycine-rich protein	-3.77	0.001	0.003	P	P	P	P	P	P
3407	260855_at	AT1G21920	MORN (Membrane Occupation and Recognition Nexus) repeat-containing protein /phosphatidylinositol-4-phosphate 5-kinase-related	-2.13	1.72e-05	0.999245	0.999788	2338		260855_at	AT1G21920	MORN (Membrane Occupation and Recognition Nexus) repeat-containing protein /phosphatidylinositol-4-phosphate 5-kinase-related	-5.17	0.002	0.005	P	P	P	P	P	P
3399	265142_at	AT1G51360	similar to unknown protein [Arabidopsis thaliana] (TAIR:AT2G31670.1); similar to unknown [Populus trichocarpa] (GB:ABK93857.1); contains InterPro domain Dimeric alpha-beta barrel (InterPro:IPR011008); contains InterPro domain Stress responsive alpha-beta barrel (InterPro:IPR013097)	-2.13	0.000119721	0.996959	0.999145	2288		265142_at	AT1G51360	similar to unknown protein [Arabidopsis thaliana] (TAIR:AT2G31670.1); similar to Hypothetical protein [Oryza sativa] (GB:AAK55783.1); contains InterPro domain Stress responsive alpha-beta barrel; (InterPro:IPR013097); contains InterPro domain Dimeric alpha-beta barrel; (InterPro:IPR011008)	-4.37	0.002	0.005	P	P	P	P	P	P
3410	245765_at	AT1G33600	leucine-rich repeat family protein	-2.14	8.91e-05	0.99754	0.999308	1544		245765_at	AT1G33600	leucine-rich repeat family protein	-2.12	0.004	0.007	P	P	P	P	P	P
3409	259996_at	AT1G67910	similar to unknown protein [Arabidopsis thaliana] (TAIR:AT1G24577.1); similar to unknown [Populus trichocarpa] (GB:ABK93048.1)	-2.14	0.000421482	0.992506	0.997888	2065		259996_at	AT1G67910	similar to unknown protein [Arabidopsis thaliana] (TAIR:AT1G24577.1); similar to hypothetical protein [Plantago major] (GB:CAH59418.1)	-3.01	0.005	0.007	P	P	P	P	P	P
3433	249920_at	AT5G19260	similar to unknown protein [Arabidopsis thaliana] (TAIR:AT3G06020.1); similar to hypothetical protein [Vitis vinifera] (GB:CAN75990.1)	-2.17	0.000276763	0.994454	0.998439	1629		249920_at	AT5G19260	similar to unknown protein [Arabidopsis thaliana] (TAIR:AT3G06020.1); similar to hypothetical protein 12 [Plantago major] (GB:CAJ34820.1)	-2.21	0.011	0.01	P	P	A	P	P	P
3431	261453_at	AT1G21130	O-methyltransferase, putative	-2.17	1.38e-05	0.999357	0.999819	2365		261453_at	AT1G21130	O-methyltransferase, putative	-6.09	0.024	0.016	P	P	P	P	P	P
3439	250016_at	AT5G18100	CSD3 (COPPER/ZINC SUPEROXIDE DISMUTASE 3)	-2.18	1.88e-05	0.999195	0.999774	1460		250016_at	AT5G18100	CSD3 (COPPER/ZINC SUPEROXIDE DISMUTASE 3); copper, zinc superoxide dismutase	-2.04	0.002	0.005	P	P	P	P	P	P
3451	247166_at	AT5G65840	similar to antioxidant/ oxidoreductase [Arabidopsis thaliana] (TAIR:AT2G37240.1); similar to hypothetical protein [Vitis vinifera] (GB:CAN81556.1); contains InterPro domain Thioredoxin-like fold (InterPro:IPR012336); contains InterPro domain Thioredoxin fold (InterPro:IPR012335)	-2.19	0.000304122	0.994067	0.998329	2127		247166_at	AT5G65840	similar to unknown protein [Arabidopsis thaliana] (TAIR:AT2G37240.1); similar to Os03g0729300 [Oryza sativa (japonica cultivar-group)] (GB:NP_001051154.1); similar to expressed protein [Oryza sativa (japonica cultivar-group)] (GB:ABF98680.1); similar to Os03g0729200 [Oryza sativa (japonica cultivar-group)] (GB:NP_001051153.1); contains InterPro domain Thioredoxin-like fold; (InterPro:IPR012336); …	-3.26	0.008	0.009	P	P	P	P	P	P
3442	247415_at	AT5G63060	transporter	-2.19	8.64e-05	0.997593	0.999323	2091		247415_at	AT5G63060	transporter	-3.12	0.002	0.005	P	P	P	P	P	P
3446	247751_at	AT5G59050	similar to unknown [Populus trichocarpa] (GB:ABK92460.1)	-2.19	0.00210742	0.976407	0.9933	2005		247751_at	AT5G59050	similar to unknown protein [Arabidopsis thaliana] (TAIR:AT3G54000.1); similar to IMP dehydrogenase/GMP reductase [Medicago truncatula] (GB:ABD33149.1)	-2.83	0.001	0.003	P	P	P	P	A	P
3447	250327_at	AT5G12050	similar to unnamed protein product [Vitis vinifera] (GB:CAO45643.1)	-2.19	6.87e-06	0.99961	0.999891	2352		250327_at	AT5G12050	similar to unknown protein [Arabidopsis thaliana] (TAIR:AT1G54200.1); similar to Os03g0175800 [Oryza sativa (japonica cultivar-group)] (GB:NP_001049135.1); similar to ATP-dependent DNA helicase, putative [Plasmodium falciparum 3D7] (GB:NP_702167.1)	-5.58	0.006	0.008	P	P	P	P	P	P
3443	260872_at	AT1G21350	antioxidant/ electron carrier/ oxidoreductase	-2.19	9.66e-06	0.999502	0.99986	1656		260872_at	AT1G21350	electron carrier	-2.23	0.011	0.01	P	P	P	P	P	P
3450	261536_at	AT1G01790	KEA1 (K EFFLUX ANTIPORTER 1); potassium:hydrogen antiporter	-2.19	1.05e-05	0.999473	0.999852	1817		261536_at	AT1G01790	KEA1 (K EFFLUX ANTIPORTER 1); potassium:hydrogen antiporter	-2.48	0.001	0.003	P	P	P	P	P	P
3445	261825_at	AT1G11545	xyloglucan:xyloglucosyl transferase, putative / xyloglucan endotransglycosylase, putative / endo-xyloglucan transferase, putative	-2.19	0.0185397	0.891419	0.968421	2187		261825_at	AT1G11545	xyloglucan:xyloglucosyl transferase, putative / xyloglucan endotransglycosylase, putative / endo-xyloglucan transferase, putative	-3.56	0.006	0.008	P	P	P	P	P	P
3441	265867_at	AT2G01620	MEE11 (maternal effect embryo arrest 11)	-2.19	3.71e-05	0.998688	0.999632	2347		265867_at	AT2G01620	MEE11 (maternal effect embryo arrest 11); zinc ion binding	-5.45	0.001	0.003	P	P	P	P	P	P
3449	267080_at	AT2G41190	amino acid transporter family protein	-2.19	0.00646458	0.947972	0.985073	2292		267080_at	AT2G41190	amino acid transporter family protein	-4.4	0.014	0.012	P	P	P	P	P	P
3455	255104_at	AT4G08685	SAH7	-2.2	0.000293626	0.994214	0.998371	2328		255104_at	AT4G08685	SAH7	-4.96	0	0	P	P	P	P	P	P
3456	265642_at	AT2G27450	NLP1 (NITRILASE-LIKE PROTEIN 1); hydrolase, acting on carbon-nitrogen (but not peptide) bonds	-2.2	4.28e-05	0.998547	0.999592	1573		265642_at	AT2G27450	NLP1 (NITRILASE-LIKE PROTEIN 1); hydrolase, acting on carbon-nitrogen (but not peptide) bonds	-2.15	0.034	0.019	P	P	P	P	P	P
3467	257398_at	AT2G01990	similar to unknown protein [Arabidopsis thaliana] (TAIR:AT1G14630.1); similar to unnamed protein product [Vitis vinifera] (GB:CAO42440.1)	-2.22	0.00157421	0.980819	0.994563	1854		257398_at	AT2G01990	similar to unknown protein [Arabidopsis thaliana] (TAIR:AT1G14630.1); similar to hypothetical protein MtrDRAFT_AC147472g17v1 [Medicago truncatula] (GB:ABE90158.1)	-2.53	0.026	0.017	P	P	P	P	P	P
3466	259661_at	AT1G55265	similar to unknown protein [Arabidopsis thaliana] (TAIR:AT5G19860.1); similar to hypothetical protein [Vitis vinifera] (GB:CAN64354.1); contains InterPro domain Protein of unknown function DUF538 (InterPro:IPR007493)	-2.22	0.00178878	0.978997	0.994042	2411		259661_at	AT1G55265	similar to unknown protein [Arabidopsis thaliana] (TAIR:AT5G19860.1); similar to Protein of unknown function DUF538 [Medicago truncatula] (GB:ABE78678.1); contains InterPro domain Protein of unknown function DUF538; (InterPro:IPR007493)	-9.22	0.001	0.003	P	P	P	P	P	P
3463	262050_at	AT1G80130	binding	-2.22	0.000182158	0.995891	0.998844	2168		262050_at	AT1G80130	binding	-3.46	0.016	0.013	P	P	P	P	P	P
3469	265959_at	AT2G37240	antioxidant/ oxidoreductase	-2.22	0.000431443	0.99238	0.997852	2010		265959_at	AT2G37240	Identical to UPF0308 protein At2g37240, chloroplast precursor [Arabidopsis Thaliana] (GB:Q9ZUU2;GB:Q94A62); similar to unknown protein [Arabidopsis thaliana] (TAIR:AT5G65840.1); similar to Os03g0284600 [Oryza sativa (japonica cultivar-group)] (GB:NP_001049763.1); similar to PREDICTED: similar to TPA_exp: C9ORF21 isoform 2 [Pan troglodytes] (GB:XP_520707.2); similar to Os03g0729200 [Oryza sativa (…	-2.84	0.004	0.007	P	P	P	P	P	P
3473	252040_at	AT3G52060	similar to unknown protein [Arabidopsis thaliana] (TAIR:AT5G22070.1); similar to unnamed protein product [Vitis vinifera] (GB:CAO66030.1); contains InterPro domain Protein of unknown function DUF266, plant (InterPro:IPR004949)	-2.23	2.33e-05	0.999062	0.999736	2305		252040_at	AT3G52060	similar to unknown protein [Arabidopsis thaliana] (TAIR:AT5G22070.1); similar to Protein of unknown function DUF266, plant [Medicago truncatula] (GB:ABE91847.1); similar to Os03g0648100 [Oryza sativa (japonica cultivar-group)] (GB:NP_001050776.1); similar to Protein of unknown function DUF266, plant [Medicago truncatula] (GB:ABE78946.1); contains InterPro domain Protein of unknown function DUF266…	-4.63	0.001	0.003	P	P	P	P	P	P
3486	247255_at	AT5G64780	similar to unknown protein [Arabidopsis thaliana] (TAIR:AT4G09830.1); similar to unnamed protein product [Vitis vinifera] (GB:CAO71731.1); similar to hypothetical protein [Vitis vinifera] (GB:CAN64859.1); contains InterPro domain Uncharacterised conserved protein UCP009193 (InterPro:IPR016549)	-2.24	0.0024082	0.974067	0.992628	2250		247255_at	AT5G64780	similar to unknown protein [Arabidopsis thaliana] (TAIR:AT4G09830.1); similar to hypothetical protein MtrDRAFT_AC141113g10v1 [Medicago truncatula] (GB:ABE94618.1)	-3.98	0.002	0.005	P	P	P	P	P	P
3484	248031_at	AT5G55640	similar to unnamed protein product [Vitis vinifera] (GB:CAO45118.1)	-2.24	2.43e-05	0.999032	0.999728	1702		248031_at	AT5G55640	similar to Os03g0412200 [Oryza sativa (japonica cultivar-group)] (GB:NP_001050353.1); similar to expressed protein [Oryza sativa (japonica cultivar-group)] (GB:AAO37502.2); similar to Os03g0595200 [Oryza sativa (japonica cultivar-group)] (GB:NP_001050595.1)	-2.3	0.019	0.014	P	P	P	P	P	P
3479	249927_at	AT5G19220	ADG2 (ADPG PYROPHOSPHORYLASE 2); glucose-1-phosphate adenylyltransferase	-2.24	7.85e-05	0.997753	0.999368	1998		249927_at	AT5G19220	ADG2 (ADPG PYROPHOSPHORYLASE 2); glucose-1-phosphate adenylyltransferase	-2.82	0.001	0.003	P	P	P	P	P	P
3478	250784_at	AT5G05480	similar to unknown protein [Arabidopsis thaliana] (TAIR:AT3G14920.1); similar to hypothetical protein [Vitis vinifera] (GB:CAN73340.1)	-2.24	0.00155704	0.980968	0.994606	2075		250784_at	AT5G05480	similar to unknown protein [Arabidopsis thaliana] (TAIR:AT3G14920.1); similar to Os05g0395000 [Oryza sativa (japonica cultivar-group)] (GB:NP_001055461.1); similar to Peptide-N4-(N-acetyl-beta-glucosaminyl)aspara (GB:P81898)	-3.06	0	0	A	A	A	P	P	P
3482	251157_at	AT3G63140	mRNA-binding protein, putative	-2.24	1.78e-05	0.999228	0.999783	1976		251157_at	AT3G63140	mRNA-binding protein, putative	-2.78	0.001	0.003	P	P	P	P	P	P
3483	262113_at	AT1G02820	late embryogenesis abundant 3 family protein / LEA3 family protein	-2.24	0.0032559	0.967901	0.990853	2150		262113_at	AT1G02820	late embryogenesis abundant 3 family protein / LEA3 family protein	-3.36	0.005	0.007	P	P	P	P	P	P
3488	262897_at	AT1G59840	similar to unnamed protein product [Vitis vinifera] (GB:CAO40980.1)	-2.24	2.22e-05	0.999094	0.999746	1614		262897_at	AT1G59840	similar to Os04g0650500 [Oryza sativa (japonica cultivar-group)] (GB:NP_001054091.1); similar to H0212B02.11 [Oryza sativa (indica cultivar-group)] (GB:CAJ86182.1)	-2.19	0.016	0.013	P	P	P	P	P	P
3477	266296_at	AT2G29420	ATGSTU7 (GLUTATHIONE S-TRANSFERASE 25); glutathione transferase	-2.24	0.000145785	0.996497	0.999015	1659		266296_at	AT2G29420	ATGSTU7 (GLUTATHIONE S-TRANSFERASE 25); glutathione transferase	-2.24	0	0	P	P	P	P	P	P
3489	266946_at	AT2G18890	protein kinase family protein	-2.24	5.6e-05	0.998237	0.999505	2342		266946_at	AT2G18890	protein kinase family protein	-5.24	0.001	0.003	P	P	P	P	P	P
3498	249278_at	AT5G41900	hydrolase, alpha/beta fold family protein	-2.25	0.00664845	0.946938	0.984771	2404		249278_at	AT5G41900	hydrolase, alpha/beta fold family protein	-8.3	0.003	0.006	A	A	A	P	P	P
3495	250670_at	AT5G06860	PGIP1 (POLYGALACTURONASE INHIBITING PROTEIN 1); protein binding	-2.25	0.00182355	0.978708	0.993959	2251		250670_at	AT5G06865;AT5G06860	[AT5G06860, PGIP1 (POLYGALACTURONASE INHIBITING PROTEIN 1); protein binding]	-3.98	0.002	0.005	P	P	A	P	P	P
3499	251360_at	AT3G61210	embryo-abundant protein-related	-2.25	0.000137363	0.996644	0.999056	2363		251360_at	AT3G61210	embryo-abundant protein-related	-5.99	0.004	0.007	P	P	P	P	P	P
3494	251402_at	AT3G60290	oxidoreductase, acting on paired donors, with incorporation or reduction of molecular oxygen, 2-oxoglutarate as one donor, and incorporation of one atom each of oxygen into both donors	-2.25	0.000978591	0.986325	0.996134	2364		251402_at	AT3G60290	oxidoreductase, acting on paired donors, with incorporation or reduction of molecular oxygen, 2-oxoglutarate as one donor, and incorporation of one atom each of oxygen into both donors	-5.99	0.001	0.003	A	P	A	P	P	P
3497	252698_at	AT3G43670	copper amine oxidase, putative	-2.25	0.00147133	0.981719	0.99482	2045		252698_at	AT3G43670	copper amine oxidase, putative	-2.94	0.036	0.02	P	P	P	P	P	P
3501	257715_at	AT3G12750	ZIP1 (ZINC TRANSPORTER 1 PRECURSOR); zinc ion transmembrane transporter	-2.25	0.00231232	0.974803	0.99284	1641		257715_at	AT3G12750	ZIP1 (ZINC TRANSPORTER 1 PRECURSOR); zinc ion transporter	-2.22	0	0	P	P	P	P	P	A
3496	263410_at	AT2G04039	similar to unnamed protein product [Vitis vinifera] (GB:CAO41070.1)	-2.25	1.94e-05	0.999178	0.999769	2117		263410_at	AT2G04039	similar to unknown protein [Oryza sativa (japonica cultivar-group)] (GB:BAC84849.1)	-3.24	0	0	P	P	P	P	P	P
3491	265162_at	AT1G30910	molybdenum cofactor sulfurase family protein	-2.25	9.78e-06	0.999497	0.999859	2096		265162_at	AT1G30910	molybdenum cofactor sulfurase family protein	-3.15	0.009	0.009	P	P	P	P	P	P
3502	252261_at	AT3G49500	RDR6 (RNA-DEPENDENT RNA POLYMERASE 6); nucleic acid binding	-2.26	0.000991818	0.986193	0.996096	2309		252261_at	AT3G49500	RDR6 (RNA-DEPENDENT RNA POLYMERASE 6); nucleic acid binding	-4.64	0	0	A	M	P	P	P	P
3503	262151_at	AT1G52510	hydrolase, alpha/beta fold family protein	-2.26	1.42e-05	0.999342	0.999815	1912		262151_at	AT1G52510	hydrolase, alpha/beta fold family protein	-2.62	0	0	P	P	P	P	P	P
3510	250247_at	AT5G13720	structural constituent of ribosome	-2.27	1.62e-05	0.999279	0.999797	2060		250247_at	AT5G13720	structural constituent of ribosome	-2.99	0	0	P	P	P	P	P	P
3518	258044_at	AT3G21270	ADOF2 (Arabidopsis dof zinc finger protein 2); DNA binding / transcription factor	-2.28	0.000836158	0.987775	0.996546	1430		258044_at	AT3G21270	ADOF2 (Arabidopsis dof zinc finger protein 2); DNA binding / transcription factor	-2.02	0.01	0.01	P	P	P	P	P	P
3521	253372_at	AT4G33220	pectinesterase family protein	-2.3	1.27e-05	0.999393	0.99983	2190		253372_at	AT4G33220	pectinesterase family protein	-3.59	0.004	0.007	P	P	P	P	P	P
3526	254067_at	no_match	no_match	-2.31	0.000457796	0.99205	0.997759	1606		254067_at	no_match	no_match	-2.18	0.033	0.019	P	P	P	P	P	P
3528	257615_at	AT3G26510	octicosapeptide/Phox/Bem1p (PB1) domain-containing protein	-2.31	0.000146654	0.996482	0.999011	2197		257615_at	AT3G26510	octicosapeptide/Phox/Bem1p (PB1) domain-containing protein	-3.64	0.031	0.018	P	P	P	P	P	P
3525	262355_at	AT1G72820	mitochondrial substrate carrier family protein	-2.31	6.05e-06	0.999644	0.9999	2093		262355_at	AT1G72820	mitochondrial substrate carrier family protein	-3.13	0.019	0.014	P	P	P	P	P	P
3529	245602_at	AT4G14270	Protein containing PAM2 motif which mediates interaction with the PABC domain of polyadenyl binding proteins.	-2.32	2.61e-05	0.998982	0.999714	2384		245602_at	AT4G14270	Protein containing PAM2 motif which mediates interaction with the PABC domain of polyadenyl binding proteins.	-6.75	0.001	0.003	P	P	P	P	P	P
3534	261563_at	AT1G01630	SEC14 cytosolic factor, putative / phosphoglyceride transfer protein, putative	-2.33	1.43e-05	0.999338	0.999814	1999		261563_at	AT1G01630	SEC14 cytosolic factor, putative / phosphoglyceride transfer protein, putative	-2.82	0	0	P	P	P	P	P	P
3532	266089_at	AT2G38010	ceramidase family protein	-2.33	5.83e-05	0.998186	0.99949	1703		266089_at	AT2G38010	ceramidase family protein	-2.3	0	0	P	P	P	P	P	P
3541	250696_at	AT5G06790	similar to unknown protein [Arabidopsis thaliana] (TAIR:AT3G57950.1); similar to hypothetical protein [Vitis vinifera] (GB:CAN83225.1); similar to unnamed protein product [Vitis vinifera] (GB:CAO23380.1)	-2.34	0.00293045	0.970203	0.991517	1548		250696_at	AT5G06790	similar to unknown protein [Arabidopsis thaliana] (TAIR:AT3G57950.1); similar to Os09g0279200 [Oryza sativa (japonica cultivar-group)] (GB:NP_001062757.1)	-2.12	0.007	0.008	P	P	P	P	P	P
3539	250867_at	AT5G03880	similar to unknown protein [Arabidopsis thaliana] (TAIR:AT4G10000.2); similar to unknown protein [Arabidopsis thaliana] (TAIR:AT4G10000.1); similar to unnamed protein product [Vitis vinifera] (GB:CAO15903.1); contains InterPro domain Thioredoxin-like fold (InterPro:IPR012336); contains InterPro domain Thioredoxin fold (InterPro:IPR012335)	-2.34	5.93e-05	0.998164	0.999484	1799		250867_at	AT5G03880	similar to unknown protein [Arabidopsis thaliana] (TAIR:AT4G10000.2); similar to Os08g0558200 [Oryza sativa (japonica cultivar-group)] (GB:NP_001062492.1); similar to unnamed protein product [Ostreococcus tauri] (GB:CAL56846.1); contains InterPro domain Thioredoxin-like fold; (InterPro:IPR012336); contains InterPro domain Thioredoxin fold; (InterPro:IPR012335)	-2.45	0	0	P	P	P	P	P	P
3538	255549_at	AT4G01950	ATGPAT3/GPAT3 (GLYCEROL-3-PHOSPHATE ACYLTRANSFERASE 3); acyltransferase	-2.34	0.000710327	0.989118	0.996928	2098		255549_at	AT4G01950	ATGPAT3/GPAT3 (GLYCEROL-3-PHOSPHATE ACYLTRANSFERASE 3); acyltransferase	-3.17	0.005	0.007	P	P	P	P	P	P
3544	261845_at	AT1G15960	NRAMP6 (NRAMP metal ion transporter 6); metal ion transmembrane transporter	-2.34	0.0212801	0.880498	0.965179	2157		261845_at	AT1G15960	NRAMP6 (NRAMP metal ion transporter 6); metal ion transporter	-3.39	0.01	0.01	A	P	M	P	P	P
3542	262830_at	AT1G14700	ATPAP3/PAP3 (purple acid phosphatase 3); acid phosphatase/ protein serine/threonine phosphatase	-2.34	6.18e-05	0.998108	0.999469	2115		262830_at	AT1G14700	ATPAP3/PAP3 (purple acid phosphatase 3); acid phosphatase/ protein serine/threonine phosphatase	-3.23	0.004	0.007	P	P	P	P	P	P
3540	265962_at	AT2G37460	nodulin MtN21 family protein	-2.34	4.5e-05	0.998493	0.999577	1931		265962_at	AT2G37460	nodulin MtN21 family protein	-2.66	0.007	0.008	P	P	P	P	P	P
3550	253893_at	AT4G27390	similar to unnamed protein product [Vitis vinifera] (GB:CAO39210.1)	-2.35	3.97e-05	0.998623	0.999613	1530		253893_at	AT4G27390	similar to Os05g0502500 [Oryza sativa (japonica cultivar-group)] (GB:NP_001055975.1); similar to hypothetical protein CYB_2286 [Synechococcus sp. JA-2-3B'a(2-13)] (GB:YP_478490.1)	-2.11	0.006	0.008	P	P	P	P	P	P
3545	254612_at	AT4G19100	similar to unknown protein [Arabidopsis thaliana] (TAIR:AT5G52780.1); similar to hypothetical protein [Vitis vinifera] (GB:CAN79943.1)	-2.35	5.55e-05	0.998248	0.999508	1520		254612_at	AT4G19100	similar to unknown protein [Arabidopsis thaliana] (TAIR:AT5G52780.1); similar to hypothetical protein [Oryza sativa (japonica cultivar-group)] (GB:BAD61615.1)	-2.09	0.019	0.014	P	P	P	P	P	P
3547	262196_at	AT1G77870	MUB5 (MEMBRANE-ANCHORED UBIQUITIN-FOLD PROTEIN 5 PRECURSOR)	-2.35	0.000538504	0.991071	0.997481	2189		262196_at	AT1G77870	MUB5 (MEMBRANE-ANCHORED UBIQUITIN-FOLD PROTEIN 5 PRECURSOR)	-3.58	0.004	0.007	A	M	P	P	P	P
3558	251820_at	AT3G55040	In2-1 protein, putative	-2.38	1.95e-05	0.999173	0.999768	1556		251820_at	AT3G55040	In2-1 protein, putative	-2.13	0.003	0.006	P	P	P	P	P	P
3560	260259_at	AT1G74300	esterase/lipase/thioesterase family protein	-2.38	0.00131624	0.983111	0.995218	2061		260259_at	AT1G74300	esterase/lipase/thioesterase family protein	-2.99	0.009	0.009	A	P	A	P	P	P
3559	265039_at	AT1G04000	similar to unknown protein [Arabidopsis thaliana] (TAIR:AT5G44060.1); similar to unnamed protein product [Vitis vinifera] (GB:CAO40594.1); contains InterPro domain Ankyrin (InterPro:IPR002110)	-2.38	0.000120583	0.996943	0.999141	1723		265039_at	AT1G04000	similar to unknown protein [Arabidopsis thaliana] (TAIR:AT5G44060.1); similar to Os02g0621600 [Oryza sativa (japonica cultivar-group)] (GB:NP_001047462.1); similar to hypothetical protein LOC_Os10g33360 [Oryza sativa (japonica cultivar-group)] (GB:AAP54238.2); similar to hypothetical protein [Oryza sativa] (GB:AAG16859.1); contains InterPro domain Ankyrin; (InterPro:IPR002110)	-2.32	0.001	0.003	P	P	P	P	P	P
3565	247931_at	AT5G57040	lactoylglutathione lyase family protein / glyoxalase I family protein	-2.39	0.000102214	0.997285	0.999237	1968		247931_at	AT5G57040	lactoylglutathione lyase family protein / glyoxalase I family protein	-2.76	0.001	0.003	P	P	P	P	P	P
3567	253391_at	AT4G32590	ferredoxin-related	-2.39	2e-06	0.999839	0.999955	1985		253391_at	AT4G32590	ferredoxin-related	-2.8	0.001	0.003	P	P	P	P	P	P
3568	250114_s_at	AT5G16370;AT5G16340	[AT5G16370, AMP-binding protein, putative];[AT5G16340, AMP-binding protein, putative]	-2.4	3.69e-05	0.998693	0.999633	1462		250114_s_at	AT5G16370;AT5G16340	[AT5G16370, AMP-binding protein, putative];[AT5G16340, AMP-binding protein, putative]	-2.04	0.025	0.016	P	P	P	P	P	P
3573	254371_at	AT4G21760	BGLU47 (Beta-glucosidase 47); hydrolase, hydrolyzing O-glycosyl compounds	-2.4	0.00103158	0.985801	0.995984	2397		254371_at	AT4G21760	BGLU47 (Beta-glucosidase 47); hydrolase, hydrolyzing O-glycosyl compounds	-7.48	0	0	P	P	P	P	P	P
3570	267265_at	AT2G22980	SCPL13; serine carboxypeptidase	-2.4	3.39e-05	0.99877	0.999655	2143		267265_at	AT2G22980	SCPL13; serine carboxypeptidase	-3.33	0.014	0.012	P	P	P	P	P	P
3579	250861_at	AT5G04740	ACT domain-containing protein	-2.41	7.73e-06	0.999575	0.999881	1946		250861_at	AT5G04740	ACT domain-containing protein	-2.69	0	0	P	P	P	P	P	P
3580	256300_at	AT1G69490	NAP (NAC-LIKE, ACTIVATED BY AP3/PI); transcription factor	-2.41	0.00412603	0.962061	0.989166	2438		256300_at	AT1G69490	NAP (NAC-LIKE, ACTIVATED BY AP3/PI); transcription factor	-19.52	0.003	0.006	P	A	A	P	P	P
3578	259658_at	AT1G55370	carbohydrate binding / catalytic	-2.41	0.000223792	0.995237	0.99866	2134		259658_at	AT1G55370	similar to unknown protein [Arabidopsis thaliana] (TAIR:AT1G64770.2); similar to Os03g0748300 [Oryza sativa (japonica cultivar-group)] (GB:NP_001051267.1); similar to Os03g0158300 [Oryza sativa (japonica cultivar-group)] (GB:NP_001049021.1); contains InterPro domain Galactose mutarotase-like; (InterPro:IPR011013)	-3.29	0.001	0.003	P	P	P	P	P	P
3581	253140_at	AT4G35480	RHA3B (RING-H2 finger A3B); protein binding / zinc ion binding	-2.42	3.7e-05	0.998692	0.999633	1619		253140_at	AT4G35480	RHA3B (RING-H2 finger A3B); protein binding / zinc ion binding	-2.19	0.018	0.013	M	A	A	P	A	A
3582	264299_s_at	AT1G78850;AT1G78860	[AT1G78850, curculin-like (mannose-binding) lectin family protein];[AT1G78860, curculin-like (mannose-binding) lectin family protein]	-2.42	0.000170402	0.996083	0.998898	2086		264299_s_at	AT1G78850;AT1G78860	[AT1G78850, curculin-like (mannose-binding) lectin family protein];[AT1G78860, curculin-like (mannose-binding) lectin family protein]	-3.1	0.017	0.013	P	P	P	P	P	P
3584	245383_at	AT4G17810	nucleic acid binding / transcription factor/ zinc ion binding	-2.43	1.68e-05	0.999259	0.999792	2335		245383_at	AT4G17810	nucleic acid binding / transcription factor/ zinc ion binding	-5.15	0.001	0.003	P	P	P	P	P	P
3586	264383_at	AT2G25080	ATGPX1 (GLUTATHIONE PEROXIDASE 1); glutathione peroxidase	-2.43	3.03e-05	0.998867	0.999682	1796		264383_at	AT2G25080	ATGPX1 (GLUTATHIONE PEROXIDASE 1); glutathione peroxidase	-2.44	0.001	0.003	P	P	P	P	P	P
3589	249072_at	AT5G44060	similar to unknown protein [Arabidopsis thaliana] (TAIR:AT1G04000.1); similar to unnamed protein product [Vitis vinifera] (GB:CAO40594.1)	-2.44	1.56e-05	0.999297	0.999803	2188		249072_at	AT5G44060	similar to unknown protein [Arabidopsis thaliana] (TAIR:AT1G04000.1); similar to Os02g0621600 [Oryza sativa (japonica cultivar-group)] (GB:NP_001047462.1); similar to Os04g0512500 [Oryza sativa (japonica cultivar-group)] (GB:NP_001053299.1)	-3.57	0.001	0.003	P	P	M	P	P	P
3592	264224_at	AT1G67440	EMB1688 (EMBRYO DEFECTIVE 1688); GTP binding / GTPase	-2.44	1.34e-05	0.99937	0.999823	2225		264224_at	AT1G67440	EMB1688 (EMBRYO DEFECTIVE 1688); GTP binding / GTPase	-3.79	0.002	0.005	P	P	P	P	P	P
3593	267005_at	AT2G34460	flavin reductase-related	-2.44	1.36e-05	0.999361	0.999821	1572		267005_at	AT2G34460	flavin reductase-related	-2.14	0.002	0.005	P	P	P	P	P	P
3595	249797_at	AT5G23750	remorin family protein	-2.45	5.76e-05	0.998201	0.999494	2330		249797_at	AT5G23750	remorin family protein	-5	0	0	P	P	P	P	P	P
3596	250751_at	AT5G05890	UDP-glucoronosyl/UDP-glucosyl transferase family protein	-2.45	9.46e-05	0.997433	0.999278	2122		250751_at	AT5G05890	UDP-glucoronosyl/UDP-glucosyl transferase family protein	-3.25	0	0	A	A	A	P	P	P
3598	246791_at	AT5G27280	zinc finger (DNL type) family protein	-2.46	8.44e-05	0.997633	0.999335	1441		246791_at	AT5G27280	zinc finger (DNL type) family protein	-2.02	0.018	0.013	P	P	P	P	P	P
3601	266106_at	AT2G45170	AtATG8e (AUTOPHAGY 8E); microtubule binding	-2.46	1.09e-05	0.999458	0.999848	2027		266106_at	AT2G45170	AtATG8e (AUTOPHAGY 8E); microtubule binding	-2.9	0.015	0.012	P	P	P	P	P	P
3603	258538_at	AT3G06950	tRNA pseudouridine synthase family protein	-2.47	1.76e-06	0.999853	0.999959	2097		258538_at	AT3G06950	tRNA pseudouridine synthase family protein	-3.16	0.017	0.013	P	P	P	P	P	P
3605	265309_at	AT2G20290	XIG (Myosin-like protein XIG); motor/ protein binding	-2.48	0.00213692	0.976173	0.993233	2208		265309_at	AT2G20290	XIG (Myosin-like protein XIG); motor/ protein binding	-3.71	0.002	0.005	P	P	P	P	P	P
3609	248624_at	AT5G48790	similar to unknown protein [Arabidopsis thaliana] (TAIR:AT1G73060.1); similar to unnamed protein product [Vitis vinifera] (GB:CAO49997.1)	-2.49	1.93e-05	0.99918	0.99977	1995		248624_at	AT5G48790	similar to unknown protein [Arabidopsis thaliana] (TAIR:AT1G73060.1); similar to hypothetical protein SBB1_14t00013 [Solanum bulbocastanum] (GB:AAP45177.2); similar to hypothetical protein SBB1_21t00009 [Solanum bulbocastanum] (GB:ABI34553.1)	-2.82	0.002	0.005	P	P	P	P	P	P
3612	264365_s_at	AT1G03220;AT1G03230	[AT1G03220, extracellular dermal glycoprotein, putative / EDGP, putative];[AT1G03230, extracellular dermal glycoprotein, putative / EDGP, putative]	-2.49	8.37e-06	0.999551	0.999874	2392		264365_s_at	AT1G03220;AT1G03230	[AT1G03220, extracellular dermal glycoprotein, putative / EDGP, putative];[AT1G03230, extracellular dermal glycoprotein, putative / EDGP, putative]	-7.26	0.001	0.003	P	P	P	P	P	P
3607	267516_at	AT2G30520	RPT2 (ROOT PHOTOTROPISM 2); protein binding	-2.49	4.1e-05	0.998592	0.999604	1775		267516_at	AT2G30520	RPT2 (ROOT PHOTOTROPISM 2); protein binding	-2.4	0.007	0.008	P	P	P	P	P	P
3617	255310_at	AT4G04955	ATALN (ARABIDOPSIS ALLANTOINASE); allantoinase/ hydrolase	-2.5	0.000189406	0.995774	0.998811	2337		255310_at	AT4G04955	ATALN (ARABIDOPSIS ALLANTOINASE); allantoinase/ hydrolase	-5.16	0.011	0.01	P	P	P	P	P	P
3623	256150_at	AT1G55120	ATFRUCT5 (BETA-FRUCTOFURANOSIDASE 5); hydrolase, hydrolyzing O-glycosyl compounds / levanase	-2.51	0.00746315	0.942458	0.983463	1876		256150_at	AT1G55120	ATFRUCT5 (BETA-FRUCTOFURANOSIDASE 5); hydrolase, hydrolyzing O-glycosyl compounds / levanase	-2.58	0.014	0.012	P	P	P	P	P	P
3618	256599_at	AT3G14760	similar to unnamed protein product [Vitis vinifera] (GB:CAO39487.1)	-2.51	0.0202877	0.8844	0.966338	1589		256599_at	AT3G14760	similar to hypothetical protein [Oryza sativa (japonica cultivar-group)] (GB:BAD28960.1)	-2.16	0.001	0.003	A	P	A	A	M	A
3625	251720_at	AT3G56160	bile acid:sodium symporter	-2.52	0.00114556	0.984701	0.995671	2312		251720_at	AT3G56160	bile acid:sodium symporter	-4.67	0	0	P	P	P	P	P	P
3624	254791_at	AT4G12910	SCPL20 (serine carboxypeptidase-like 20); serine carboxypeptidase	-2.52	5.21e-05	0.998327	0.99953	1849		254791_at	AT4G12910	SCPL20 (serine carboxypeptidase-like 20); serine carboxypeptidase	-2.52	0.001	0.003	P	P	P	P	P	P
3628	254331_s_at	AT4G22710;AT4G22690	[AT4G22710, CYP706A2 (cytochrome P450, family 706, subfamily A, polypeptide 2); oxygen binding];[AT4G22690, CYP706A1 (cytochrome P450, family 706, subfamily A, polypeptide 1); oxygen binding]	-2.53	7.25e-05	0.997879	0.999404	2224		254331_s_at	AT4G22710;AT4G22690	[AT4G22710, CYP706A2 (cytochrome P450, family 706, subfamily A, polypeptide 2); oxygen binding];[AT4G22690, CYP706A1 (cytochrome P450, family 706, subfamily A, polypeptide 1); oxygen binding]	-3.78	0.002	0.005	P	P	P	P	P	P
3627	266016_at	AT2G18670	zinc finger (C3HC4-type RING finger) family protein	-2.53	6.87e-05	0.997959	0.999427	1735		266016_at	AT2G18670	zinc finger (C3HC4-type RING finger) family protein	-2.34	0.022	0.015	P	A	A	M	A	A
3633	248177_at	AT5G54630	zinc finger protein-related	-2.54	4.4e-06	0.999717	0.999921	1885		248177_at	AT5G54630	zinc finger protein-related	-2.59	0.002	0.005	P	P	P	P	P	P
3632	259103_at	AT3G11690	similar to unknown protein [Arabidopsis thaliana] (TAIR:AT5G06380.1); similar to unnamed protein product [Vitis vinifera] (GB:CAO67416.1)	-2.54	3.85e-05	0.998654	0.999622	2400		259103_at	AT3G11690	similar to unknown protein [Arabidopsis thaliana] (TAIR:AT5G06380.1); similar to pollen preferential protein [Lilium lon (GB:CAA78966.1); contains domain Thiolase-like (SSF53901)	-7.71	0	0	P	P	A	P	P	P
3630	262304_at	AT1G70890	MLP43 (MLP-LIKE PROTEIN 43)	-2.54	0.000725477	0.988953	0.996881	2376		262304_at	AT1G70890	major latex protein-related / MLP-related	-6.54	0	0	P	P	P	P	P	P
3638	250981_at	AT5G03140	lectin protein kinase family protein	-2.55	0.000357614	0.993337	0.998123	2255		250981_at	AT5G03140	lectin protein kinase family protein	-4.03	0	0	P	P	P	P	P	P
3641	249860_at	AT5G22860	serine carboxypeptidase S28 family protein	-2.56	1.31e-05	0.999381	0.999826	2402		249860_at	AT5G22860	serine carboxypeptidase S28 family protein	-8.11	0	0	P	P	A	P	P	P
3645	252520_at	AT3G46370	leucine-rich repeat protein kinase, putative	-2.56	0.00226883	0.97514	0.992936	2316		252520_at	AT3G46370	leucine-rich repeat protein kinase, putative	-4.75	0.022	0.015	A	A	A	P	P	P
3644	259331_at	AT3G03840	auxin-responsive protein, putative	-2.56	0.000202647	0.995564	0.998752	1925		259331_at	AT3G03840	auxin-responsive protein, putative	-2.66	0.006	0.008	P	P	P	P	P	P
3651	252366_at	AT3G48420	haloacid dehalogenase-like hydrolase family protein	-2.58	3.28e-05	0.998799	0.999663	1480		252366_at	AT3G48420	haloacid dehalogenase-like hydrolase family protein	-2.05	0.001	0.003	P	P	P	P	P	P
3649	254225_at	AT4G23670	major latex protein-related / MLP-related	-2.58	1.64e-06	0.99986	0.999961	2315		254225_at	AT4G23670	major latex protein-related / MLP-related	-4.74	0	0	P	P	P	P	P	P
3652	262913_at	AT1G59960	aldo/keto reductase, putative	-2.58	0.000514311	0.99136	0.997563	2159		262913_at	AT1G59960	aldo/keto reductase, putative	-3.41	0.023	0.015	P	P	P	P	P	P
3648	265648_at	AT2G27500	glycosyl hydrolase family 17 protein	-2.58	5.33e-06	0.999675	0.999909	1753		265648_at	AT2G27500	glycosyl hydrolase family 17 protein	-2.37	0.036	0.02	P	P	P	P	P	P
3655	251221_at	AT3G62550	universal stress protein (USP) family protein	-2.59	3.44e-07	0.999955	0.999987	2431		251221_at	AT3G62550	universal stress protein (USP) family protein	-13.88	0	0	A	A	P	P	P	P
3656	245427_at	AT4G17550	transporter-related	-2.6	0.000663783	0.989632	0.997073	2162		245427_at	AT4G17550	transporter-related	-3.43	0.005	0.007	P	P	P	P	P	P
3660	267592_at	AT2G39710	aspartyl protease family protein	-2.61	7.13e-05	0.997904	0.999411	1662		267592_at	AT2G39710	aspartyl protease family protein	-2.24	0.015	0.012	P	P	P	P	P	P
3662	253317_at	AT4G33960	similar to unknown protein [Arabidopsis thaliana] (TAIR:AT2G15830.1)	-2.62	9.54e-06	0.999506	0.999861	2165		253317_at	AT4G33960	similar to unknown protein [Arabidopsis thaliana] (TAIR:AT2G15830.1)	-3.45	0.005	0.007	P	P	P	P	P	P
3668	260004_at	AT1G67860	similar to unknown protein [Arabidopsis thaliana] (TAIR:AT1G67865.1)	-2.64	0.000170545	0.99608	0.998897	2217		260004_at	AT1G67860	similar to unknown protein [Arabidopsis thaliana] (TAIR:AT1G67865.1)	-3.75	0	0	P	P	P	P	P	P
3667	264023_at	AT2G21195	similar to unnamed protein product [Vitis vinifera] (GB:CAO44591.1)	-2.64	1.11e-06	0.999895	0.999971	1894		264023_at	AT2G21195	similar to Os07g0265100 [Oryza sativa (japonica cultivar-group)] (GB:NP_001059333.1)	-2.6	0	0	P	P	P	P	P	P
3671	252612_at	AT3G45160	contains domain PROKAR_LIPOPROTEIN (PS51257)	-2.65	0.00397456	0.963048	0.989452	1490		252612_at	AT3G45160	unknown protein	-2.07	0.028	0.017	P	P	P	P	P	P
3673	255899_at	AT1G17970	zinc finger (C3HC4-type RING finger) family protein	-2.66	6.08e-06	0.999643	0.9999	2171		255899_at	AT1G17970	zinc finger (C3HC4-type RING finger) family protein	-3.46	0.002	0.005	P	P	P	P	P	P
3676	259751_at	AT1G71030	ATMYBL2 (Arabidopsis myb-like 2); DNA binding / transcription factor	-2.67	1.63e-06	0.999861	0.999961	2227		259751_at	AT1G71030	ATMYBL2 (Arabidopsis myb-like 2); DNA binding / transcription factor	-3.81	0.001	0.003	P	P	P	P	P	P
3675	263705_at	AT1G31190	inositol monophosphatase family protein	-2.67	3.86e-06	0.999742	0.999928	2068		263705_at	AT1G31190	inositol monophosphatase family protein	-3.02	0.001	0.003	P	P	P	P	P	P
3681	248765_at	AT5G47650	ATNUDT2 (Arabidopsis thaliana Nudix hydrolase homolog 2); ADP-ribose diphosphatase/ NAD binding / hydrolase	-2.7	0.000144258	0.996524	0.999022	2357		248765_at	AT5G47650	ATNUDT2 (Arabidopsis thaliana Nudix hydrolase homolog 2); ADP-ribose diphosphatase/ NAD binding / hydrolase	-5.77	0	0	A	A	M	P	P	P
3683	245744_at	AT1G51110	plastid-lipid associated protein PAP / fibrillin family protein	-2.73	7.39e-07	0.999922	0.999978	1919		245744_at	AT1G51110	plastid-lipid associated protein PAP / fibrillin family protein	-2.65	0.001	0.003	P	P	P	P	P	P
3691	251353_at	AT3G61080	fructosamine kinase family protein	-2.76	1.17e-05	0.999428	0.999839	2120		251353_at	AT3G61080	fructosamine kinase family protein	-3.24	0	0	P	P	P	P	P	P
3692	258038_at	AT3G21260	GLTP3 (GLYCOLIPID TRANSFER PROTEIN 3); glycolipid binding / glycolipid transporter	-2.76	4.91e-06	0.999694	0.999914	2393		258038_at	AT3G21260	GLTP3 (GLYCOLIPID TRANSFER PROTEIN 3)	-7.27	0	0	P	P	P	P	P	P
3690	262826_at	AT1G13080	CYP71B2 (CYTOCHROME P450 71B2); oxygen binding	-2.76	3.63e-06	0.999753	0.999931	1806		262826_at	AT1G13080	CYP71B2 (CYTOCHROME P450 71B2); oxygen binding	-2.46	0.001	0.003	P	P	P	P	P	P
3694	257175_s_at	AT3G23480;AT3G23470	[AT3G23480, cyclopropane fatty acid synthase-related];[AT3G23470, cyclopropane-fatty-acyl-phospholipid synthase]	-2.77	3.83e-06	0.999744	0.999928	2194		257175_s_at	AT3G23480;AT3G23470	[AT3G23480, cyclopropane fatty acid synthase-related];[AT3G23470, cyclopropane-fatty-acyl-phospholipid synthase]	-3.62	0.001	0.003	P	P	P	P	P	P
3698	247540_at	AT5G61590	AP2 domain-containing transcription factor family protein	-2.78	2.01e-06	0.999839	0.999955	2425		247540_at	AT5G61590	AP2 domain-containing transcription factor family protein	-12.14	0	0	P	P	P	P	P	P
3699	256225_at	AT1G56220	dormancy/auxin associated family protein	-2.79	4.91e-06	0.999694	0.999914	2429		256225_at	AT1G56220	dormancy/auxin associated family protein	-13.11	0.001	0.003	P	P	P	P	P	P
3700	265682_at	AT2G24390	similar to avirulence-responsive protein-related / avirulence induced gene (AIG) protein-related [Arabidopsis thaliana] (TAIR:AT4G31310.1); similar to unnamed protein product [Vitis vinifera] (GB:CAO43968.1); contains InterPro domain Butirosin biosynthesis, BtrG-like (InterPro:IPR013024); contains InterPro domain AIG2-like (InterPro:IPR009288)	-2.79	0.000112246	0.997096	0.999184	1954		265682_at	AT2G24390	similar to avirulence-responsive protein-related / avirulence induced gene (AIG) protein-related [Arabidopsis thaliana] (TAIR:AT4G31310.1); similar to Os06g0702700 [Oryza sativa (japonica cultivar-group)] (GB:NP_001058493.1); similar to Os02g0141000 [Oryza sativa (japonica cultivar-group)] (GB:NP_001045856.1); similar to AIG2-like [Frankia sp. CcI3] (GB:YP_479673.1); contains InterPro domain AIG2…	-2.72	0.009	0.009	P	P	A	P	P	A
3702	260167_at	AT1G71970	similar to unknown protein [Arabidopsis thaliana] (TAIR:AT1G22680.1); similar to unknown [Populus trichocarpa] (GB:ABK94498.1)	-2.8	4.29e-07	0.999947	0.999985	2276		260167_at	AT1G71970	similar to unknown protein [Arabidopsis thaliana] (TAIR:AT1G22680.1); similar to Os12g0174300 [Oryza sativa (japonica cultivar-group)] (GB:NP_001066287.1)	-4.25	0.005	0.007	P	P	P	P	P	P
3712	253765_at	AT4G28740	similar to LPA1 (LOW PSII ACCUMULATION1), binding [Arabidopsis thaliana] (TAIR:AT1G02910.1); similar to OSJNBa0043L24.5 [Oryza sativa (japonica cultivar-group)] (GB:CAE04717.1); similar to unnamed protein product [Vitis vinifera] (GB:CAO40509.1)	-2.82	2.21e-06	0.999828	0.999952	2226		253765_at	AT4G28740	similar to LPA1 (LOW PSII ACCUMULATION1), binding [Arabidopsis thaliana] (TAIR:AT1G02910.1); similar to OSJNBa0043L24.5 [Oryza sativa (japonica cultivar-group)] (GB:CAE04717.1); similar to unnamed protein product [Ostreococcus tauri] (GB:CAL55849.1); similar to Os04g0507100 [Oryza sativa (japonica cultivar-group)] (GB:NP_001053262.1)	-3.8	0.002	0.005	P	P	P	P	P	P
3710	265021_at	AT1G24610	SET domain-containing protein	-2.82	9.52e-07	0.999906	0.999974	1732		265021_at	AT1G24610	SET domain-containing protein	-2.34	0.007	0.008	P	P	P	P	P	P
3709	266278_at	AT2G29300	tropinone reductase, putative / tropine dehydrogenase, putative	-2.82	0.0001962	0.995666	0.99878	1886		266278_at	AT2G29300	tropinone reductase, putative / tropine dehydrogenase, putative	-2.59	0.019	0.014	P	P	P	P	P	P
3713	264899_at	AT1G23130	Bet v I allergen family protein	-2.83	4.92e-06	0.999693	0.999914	2318		264899_at	AT1G23130	Bet v I allergen family protein	-4.78	0	0	P	P	P	P	P	P
3715	259748_at	AT1G71180	6-phosphogluconate dehydrogenase NAD-binding domain-containing protein	-2.84	0.000135046	0.996684	0.999068	2071		259748_at	AT1G71180	6-phosphogluconate dehydrogenase NAD-binding domain-containing protein	-3.04	0.004	0.007	A	A	P	P	P	P
3716	261901_at	AT1G80920	J8; heat shock protein binding / unfolded protein binding	-2.84	9.64e-06	0.999502	0.99986	2310		261901_at	AT1G80920	J8; heat shock protein binding / unfolded protein binding	-4.64	0.007	0.008	P	P	P	P	P	P
3719	265722_at	AT2G40100	LHCB4.3 (LIGHT HARVESTING COMPLEX PSII); chlorophyll binding	-2.85	2.81e-06	0.999795	0.999942	2035		265722_at	AT2G40100	LHCB4.3 (LIGHT HARVESTING COMPLEX PSII); chlorophyll binding	-2.91	0.004	0.007	P	P	P	P	P	P
3724	258232_at	AT3G27750	similar to vacuolar sorting protein 9 domain-containing protein / VPS9 domain-containing protein [Arabidopsis thaliana] (TAIR:AT5G09320.1); similar to unnamed protein product [Vitis vinifera] (GB:CAO45867.1)	-2.87	2.03e-06	0.999838	0.999954	1809		258232_at	AT3G27750	similar to vacuolar sorting protein 9 domain-containing protein / VPS9 domain-containing protein [Arabidopsis thaliana] (TAIR:AT5G09320.1); similar to conserved hypothetical protein [Medicago truncatula] (GB:ABE85547.1); contains InterPro domain Pentatricopeptide repeat; (InterPro:IPR002885); contains InterPro domain Protein prenyltransferase; (InterPro:IPR008940)	-2.46	0.003	0.006	P	P	A	P	P	P
3726	248619_at	AT5G49630	AAP6 (AMINO ACID PERMEASE 6); amino acid transmembrane transporter	-2.88	3.51e-06	0.999759	0.999932	2368		248619_at	AT5G49630	AAP6 (AMINO ACID PERMEASE 6); amino acid permease	-6.24	0.004	0.007	P	P	P	P	P	P
3727	260002_at	AT1G67940	ATNAP3 (Arabidopsis thaliana non-intrinsic ABC protein 3)	-2.88	0.000146236	0.99649	0.999013	1928		260002_at	AT1G67940	ATNAP3 (Arabidopsis thaliana non-intrinsic ABC protein 3)	-2.66	0.021	0.015	P	P	P	P	P	P
3725	265560_at	AT2G05520	GRP-3 (GLYCINE-RICH PROTEIN 3)	-2.88	2.73e-12	1	1	2331		265560_at	AT2G05520	GRP-3 (GLYCINE-RICH PROTEIN 3)	-5	0.001	0.003	P	P	P	P	P	P
3728	251886_at	AT3G54260	similar to unknown protein [Arabidopsis thaliana] (TAIR:AT2G42570.1); similar to unnamed protein product [Vitis vinifera] (GB:CAO70127.1); contains InterPro domain Protein of unknown function DUF231, plant (InterPro:IPR004253)	-2.89	1.43e-05	0.999339	0.999814	2267		251886_at	AT3G54260	similar to unknown protein [Arabidopsis thaliana] (TAIR:AT2G42570.1); similar to unknown [Pisum sativum] (GB:ABA29157.1); contains InterPro domain Protein of unknown function DUF231, plant; (InterPro:IPR004253)	-4.18	0.022	0.015	A	P	A	M	P	P
3733	258001_at	AT3G28950	avirulence-responsive protein-related / avirulence induced gene (AIG) protein-related	-2.91	2.44e-07	0.999965	0.99999	1577		258001_at	AT3G28950	avirulence-responsive protein-related / avirulence induced gene (AIG) protein-related	-2.15	0.021	0.015	P	P	P	P	P	P
3735	262010_at	AT1G35612	transposable element gene	-2.92	6.63e-06	0.99962	0.999893	2248		262010_at	AT1G35612	pseudogene of Ulp1 protease family protein	-3.98	0	0	A	A	A	P	P	P
3739	255637_at	AT4G00750	dehydration-responsive family protein	-2.94	2.19e-05	0.999101	0.999748	2175		255637_at	AT4G00750	dehydration-responsive family protein	-3.48	0.002	0.005	P	P	P	P	P	P
3743	259180_at	AT3G01680	similar to unknown protein [Arabidopsis thaliana] (TAIR:AT3G01670.1); similar to unnamed protein product [Vitis vinifera] (GB:CAO14653.1); similar to unnamed protein product [Vitis vinifera] (GB:CAO14657.1); similar to unnamed protein product [Vitis vinifera] (GB:CAO14661.1); contains domain PTHR13871:SF2 (PTHR13871:SF2); contains domain PTHR13871 (PTHR13871)	-2.95	2.76e-06	0.999797	0.999943	1952		259180_at	AT3G01680	similar to unknown protein [Arabidopsis thaliana] (TAIR:AT3G01670.1); similar to conserved hypothetical protein [Medicago truncatula] (GB:ABD32254.1); contains domain NUCLEOREDOXIN (PTHR13871:SF2); contains domain THIOREDOXIN (PTHR13871)	-2.71	0.021	0.015	P	P	P	P	P	P
3741	261212_at	AT1G12880	ATNUDT12 (Arabidopsis thaliana Nudix hydrolase homolog 12); hydrolase	-2.95	0.000348798	0.993455	0.998156	1932		261212_at	AT1G12880	ATNUDT12 (Arabidopsis thaliana Nudix hydrolase homolog 12); hydrolase	-2.66	0.004	0.007	P	P	P	P	P	P
3749	260056_at	AT1G78140	methyltransferase-related	-2.97	1.23e-06	0.999887	0.999968	2007		260056_at	AT1G78140	methyltransferase-related	-2.84	0.01	0.01	P	P	P	P	P	P
3748	265897_at	AT2G25680	MOT1 (MOLYBDATE TRANSPORTER 1); molybdate ion transmembrane transporter/ sulfate transmembrane transporter	-2.97	0.000120868	0.996938	0.999139	2254		265897_at	AT2G25680	sulfate transporter	-4	0.043	0.023	A	A	P	P	P	P
3752	246996_at	AT5G67420	LBD37 (LOB DOMAIN-CONTAINING PROTEIN 37)	-2.98	3.37e-07	0.999955	0.999987	1861		246996_at	AT5G67420	LOB domain protein 37 / lateral organ boundaries domain protein 37 (LBD37)	-2.55	0.01	0.01	P	P	P	P	P	P
3750	258617_at	AT3G03000	calmodulin, putative	-2.98	0.000373976	0.99312	0.998062	2103		258617_at	AT3G03000	calmodulin, putative	-3.19	0.009	0.009	A	A	P	P	P	P
3753	267644_s_at	AT2G32880;AT2G32870	[AT2G32880, meprin and TRAF homology domain-containing protein / MATH domain-containing protein];[AT2G32870, meprin and TRAF homology domain-containing protein / MATH domain-containing protein]	-2.99	2.02e-05	0.999154	0.999762	1982		267644_s_at	AT2G32880;AT2G32870	[AT2G32880, meprin and TRAF homology domain-containing protein / MATH domain-containing protein];[AT2G32870, meprin and TRAF homology domain-containing protein / MATH domain-containing protein]	-2.8	0.012	0.011	P	P	P	P	P	P
3754	246159_at	AT5G20935	similar to unnamed protein product [Vitis vinifera] (GB:CAO67410.1)	-3	1.71e-05	0.999248	0.999789	2202		246159_at	AT5G20935	similar to Os07g0164200 [Oryza sativa (japonica cultivar-group)] (GB:NP_001058958.1); similar to hypothetical protein Tery_2896 [Trichodesmium erythraeum IMS101] (GB:YP_722537.1)	-3.68	0.001	0.003	P	P	P	P	P	P
3756	250933_at	AT5G03170	FLA11 (fasciclin-like arabinogalactan-protein 11)	-3.01	4.51e-05	0.998491	0.999576	2247		250933_at	AT5G03170	FLA11 (fasciclin-like arabinogalactan-protein 11)	-3.97	0.007	0.008	A	P	A	P	P	P
3758	254487_at	AT4G20780	calcium-binding protein, putative	-3.02	9.5e-06	0.999507	0.999862	2205		254487_at	AT4G20780	calcium-binding protein, putative	-3.7	0	0	P	P	P	P	P	P
3761	246462_at	AT5G16940	carbon-sulfur lyase	-3.03	1.93e-06	0.999843	0.999956	2223		246462_at	AT5G16940	carbon-sulfur lyase	-3.78	0.007	0.008	P	P	P	P	P	P
3760	247074_at	AT5G66590	allergen V5/Tpx-1-related family protein	-3.03	2.68e-06	0.999802	0.999944	2301		247074_at	AT5G66590	allergen V5/Tpx-1-related family protein	-4.58	0.003	0.006	P	P	P	P	P	P
3763	254551_at	AT4G19840	ATPP2-A1 (Arabidopsis thaliana phloem protein 2-A1)	-3.05	7.18e-05	0.997892	0.999408	1941		254551_at	AT4G19840	ATPP2-A1 (Arabidopsis thaliana phloem protein 2-A1)	-2.67	0.011	0.01	P	P	P	P	P	P
3765	267063_at	AT2G41120	similar to unnamed protein product [Vitis vinifera] (GB:CAO18305.1); contains InterPro domain Protein of unknown function DUF309 (InterPro:IPR005500)	-3.05	1.3e-05	0.999383	0.999827	2125		267063_at	AT2G41120	similar to Protein of unknown function DUF309 [Medicago truncatula] (GB:ABD28652.1); contains InterPro domain Protein of unknown function DUF309; (InterPro:IPR005500)	-3.25	0.002	0.005	P	P	P	P	P	P
3769	252073_at	AT3G51750	unknown protein	-3.06	1.88e-06	0.999847	0.999957	2082		252073_at	AT3G51750	similar to hypothetical protein MtrDRAFT_AC146554g6v1 [Medicago truncatula] (GB:ABE91100.1)	-3.08	0.023	0.015	P	P	P	P	P	P
3767	253191_at	AT4G35350	XCP1 (XYLEM CYSTEINE PEPTIDASE 1); cysteine-type peptidase	-3.06	9.16e-06	0.99952	0.999865	1539		253191_at	AT4G35350	XCP1 (XYLEM CYSTEINE PEPTIDASE 1); cysteine-type peptidase	-2.12	0.004	0.007	A	A	A	A	A	A
3771	262912_at	AT1G59740	proton-dependent oligopeptide transport (POT) family protein	-3.08	0.00236328	0.974411	0.992727	2268		262912_at	AT1G59740	proton-dependent oligopeptide transport (POT) family protein	-4.18	0.028	0.017	A	P	A	P	P	P
3772	256914_at	AT3G23880	F-box family protein	-3.09	1.05e-05	0.999469	0.999851	1961		256914_at	AT3G23880	F-box family protein	-2.74	0.036	0.02	P	P	P	P	P	P
3773	245730_at	AT1G73470	similar to unnamed protein product [Vitis vinifera] (GB:CAO68549.1)	-3.1	9.62e-06	0.999503	0.99986	2147		245730_at	AT1G73470	similar to hypothetical protein slr0975 [Synechocystis sp. PCC 6803] (GB:NP_440211.1); similar to Os09g0448900 [Oryza sativa (japonica cultivar-group)] (GB:NP_001063318.1)	-3.35	0.001	0.003	P	P	P	P	P	P
3774	267495_at	no_match	no_match	-3.1	0.00343151	0.966687	0.990503	2215		267495_at	no_match	no_match	-3.74	0	0	A	A	A	A	P	P
3781	253776_at	AT4G28390	AAC3 (ADP/ATP CARRIER 3); ATP:ADP antiporter/ binding	-3.14	0.00200525	0.977224	0.993534	1882		253776_at	AT4G28390	AAC3 (ADP/ATP CARRIER 3); ATP:ADP antiporter/ binding	-2.58	0.03	0.018	P	P	P	P	P	P
3783	258708_at	AT3G09580	amine oxidase family protein	-3.14	1.09e-06	0.999896	0.999971	2306		258708_at	AT3G09580	amine oxidase family protein	-4.63	0	0	P	P	P	P	P	P
3784	266202_at	AT2G02400	cinnamoyl-CoA reductase family	-3.14	1.97e-06	0.999841	0.999955	2216		266202_at	AT2G02400	cinnamoyl-CoA reductase family	-3.74	0.004	0.007	P	P	P	P	P	P
3788	246701_at	AT5G28020	ATCYSD2 (Arabidopsis thaliana cysteine synthase D2); cysteine synthase	-3.16	3.67e-05	0.9987	0.999635	2052		246701_at	AT5G28020	ATCYSD2 (Arabidopsis thaliana cysteine synthase D2); cysteine synthase	-2.96	0.001	0.003	P	P	P	P	P	P
3789	263287_at	AT2G36145	similar to unnamed protein product [Vitis vinifera] (GB:CAO15876.1); similar to hypothetical protein [Vitis vinifera] (GB:CAN74693.1)	-3.16	6.58e-06	0.999622	0.999894	1897		263287_at	AT2G36145	similar to Os01g0862200 [Oryza sativa (japonica cultivar-group)] (GB:NP_001044880.1)	-2.61	0.006	0.008	P	P	P	P	P	P
3791	257646_at	AT3G25740	MAP1B (METHIONINE AMINOPEPTIDASE 1C); metalloexopeptidase	-3.17	0.000105599	0.997221	0.999219	2193		257646_at	AT3G25740	MAP1B (METHIONINE AMINOPEPTIDASE 1C); metalloexopeptidase	-3.62	0	0	P	P	P	P	P	P
3790	262049_at	AT1G80180	similar to unknown protein [Arabidopsis thaliana] (TAIR:AT1G15400.2); similar to unknown protein [Arabidopsis thaliana] (TAIR:AT1G15400.3); similar to unknown protein [Arabidopsis thaliana] (TAIR:AT1G15400.1); similar to hypothetical protein MtrDRAFT_AC148340g12v2 [Medicago truncatula] (GB:ABD28396.1)	-3.17	3.31e-05	0.998793	0.999661	2320		262049_at	AT1G80180	similar to unknown protein [Arabidopsis thaliana] (TAIR:AT1G15400.3); similar to Os06g0601100 [Oryza sativa (japonica cultivar-group)] (GB:NP_001058003.1); similar to Os01g0174100 [Oryza sativa (japonica cultivar-group)] (GB:NP_001042161.1)	-4.81	0.002	0.005	P	P	P	P	P	P
3793	253597_at	AT4G30690	translation initiation factor 3 (IF-3) family protein	-3.18	3.85e-07	0.999951	0.999986	1857		253597_at	AT4G30690	translation initiation factor 3 (IF-3) family protein	-2.54	0.007	0.008	P	P	P	P	P	P
3798	248050_at	AT5G56100	glycine-rich protein / oleosin	-3.19	2.67e-06	0.999802	0.999945	1924		248050_at	AT5G56100	glycine-rich protein / oleosin	-2.66	0.039	0.021	P	P	P	P	P	P
3797	259616_at	AT1G47960	C/VIF1 (CELL WALL / VACUOLAR INHIBITOR OF FRUCTOSIDASE 1); pectinesterase inhibitor	-3.19	1.09e-05	0.999457	0.999847	2391		259616_at	AT1G47960	C/VIF1 (CELL WALL / VACUOLAR INHIBITOR OF FRUCTOSIDASE 1); pectinesterase inhibitor	-7.24	0.001	0.003	P	P	P	P	P	P
3811	267264_at	AT2G22970	SCPL11; serine carboxypeptidase	-3.27	4.15e-06	0.999728	0.999924	2046		267264_at	AT2G22970	SCPL11; serine carboxypeptidase	-2.94	0.026	0.017	P	P	A	P	P	P
3812	255578_at	AT4G01450	nodulin MtN21 family protein	-3.28	0.00082675	0.987874	0.996574	2424		255578_at	AT4G01450	nodulin MtN21 family protein	-11.92	0.002	0.005	P	P	P	P	P	P
3818	263909_at	AT2G36490	DML1/ROS1 (REPRESSOR OF SILENCING1); DNA N-glycosylase/ DNA-(apurinic or apyrimidinic site) lyase/ protein binding	-3.31	5.29e-05	0.998309	0.999525	2044		263909_at	AT2G36490	ROS1 (repressor of silencing1)	-2.94	0.025	0.016	A	A	A	P	A	A
3815	264191_at	AT1G54730	sugar transporter, putative	-3.31	0.000226998	0.995188	0.998646	1756		264191_at	AT1G54730	sugar transporter, putative	-2.38	0.002	0.005	P	P	P	P	P	P
3824	259842_at	AT1G73602;AT1G73600	[AT1G73602, CPuORF32 (Conserved peptide upstream open reading frame 32)];[AT1G73600, phosphoethanolamine N-methyltransferase]	-3.36	2.3e-06	0.999822	0.99995	2183		259842_at	AT1G73600	phosphoethanolamine N-methyltransferase 3, putative (NMT3)	-3.55	0.038	0.021	P	P	P	P	P	P
3825	264654_s_at	AT1G08890;AT1G08900	[AT1G08890, sugar transporter family protein];[AT1G08900, carbohydrate transmembrane transporter]	-3.36	4.88e-06	0.999695	0.999914	1890		264654_s_at	AT1G08890;AT1G08900	[AT1G08890, sugar transporter family protein];[AT1G08900, carbohydrate transporter]	-2.6	0.006	0.008	P	A	P	P	P	P
3827	259783_at	AT1G29510	SAUR68 (SMALL AUXIN UPREGULATED 68)	-3.39	1.29e-07	0.999978	0.999994	1988		259783_at	AT1G29510	auxin-responsive protein, putative	-2.81	0.009	0.009	P	P	P	P	P	P
3833	262412_at	AT1G34760	GRF11 (General regulatory factor 11); amino acid binding / protein phosphorylated amino acid binding	-3.44	0.00051151	0.991393	0.997573	2286		262412_at	AT1G34760	GRF11 (General regulatory factor 11); amino acid binding / protein phosphorylated amino acid binding	-4.37	0.013	0.011	A	A	P	P	P	P
3834	265327_at	AT2G18210	similar to unknown protein [Arabidopsis thaliana] (TAIR:AT4G36500.1); similar to hypothetical protein [Thellungiella halophila] (GB:ABB45855.1)	-3.45	0.000245214	0.994915	0.998569	2243		265327_at	AT2G18210	similar to unknown protein [Arabidopsis thaliana] (TAIR:AT4G36500.1); similar to hypothetical protein [Thellun (GB:ABB45855.1)	-3.93	0.004	0.007	A	A	A	P	P	A
3837	247356_at	AT5G63800	BGAL6/MUM2 (MUCILAGE-MODIFIED 2); beta-galactosidase	-3.5	6.18e-05	0.998107	0.999468	2413		247356_at	AT5G63800	BGAL6 (beta-galactosidase 6); beta-galactosidase	-9.34	0	0	P	P	P	P	P	P
3836	256383_at	AT1G66820	glycine-rich protein	-3.5	5.05e-08	0.999989	0.999997	1515		256383_at	AT1G66820	glycine-rich protein	-2.09	0.032	0.019	P	P	P	P	P	P
3838	259160_at	AT3G05410	similar to hypothetical protein OsI_004967 [Oryza sativa (indica cultivar-group)] (GB:EAY77120.1); similar to hypothetical protein OsJ_004568 [Oryza sativa (japonica cultivar-group)] (GB:EAZ14743.1); contains InterPro domain Mog1/PsbP/DUF1795, alpha/beta/alpha sandwich (InterPro:IPR016124)	-3.5	1.38e-05	0.999355	0.999819	1737		259160_at	AT3G05410	similar to hypothetical protein MtrDRAFT_AC161241g13v1 [Medicago truncatula] (GB:ABE86659.1)	-2.35	0.006	0.008	P	P	P	P	P	P
3840	245657_at	AT1G56720	protein kinase family protein	-3.55	2.06e-06	0.999836	0.999954	1974		245657_at	AT1G56720	protein kinase family protein	-2.78	0.001	0.003	P	P	P	P	P	P
3841	251084_at	AT5G01520	zinc finger (C3HC4-type RING finger) family protein	-3.57	5.93e-06	0.999649	0.999901	2293		251084_at	AT5G01520	zinc finger (C3HC4-type RING finger) family protein	-4.43	0.002	0.005	P	P	P	P	P	P
3845	245397_at	AT4G14560	IAA1 (INDOLE-3-ACETIC ACID INDUCIBLE); transcription factor	-3.6	3.14e-07	0.999958	0.999988	1957		245397_at	AT4G14560	IAA1 (INDOLE-3-ACETIC ACID INDUCIBLE); transcription factor	-2.73	0	0	P	P	P	P	P	P
3846	254746_at	AT4G12980	auxin-responsive protein, putative	-3.6	1.83e-06	0.99985	0.999958	1654		254746_at	AT4G12980	auxin-responsive protein, putative	-2.23	0.001	0.003	P	P	P	P	P	P
3847	258938_at	AT3G10080	germin-like protein, putative	-3.6	2.82e-07	0.999961	0.999989	2374		258938_at	AT3G10080	germin-like protein, putative	-6.47	0.001	0.003	P	P	P	P	P	P
3849	254250_at	AT4G23290	protein kinase family protein	-3.63	1.97e-06	0.999841	0.999955	1750		254250_at	AT4G23290	protein kinase family protein	-2.37	0.005	0.007	P	P	P	P	P	P
3850	255734_at	AT1G25550	myb family transcription factor	-3.64	1.26e-06	0.999885	0.999968	2232		255734_at	AT1G25550	myb family transcription factor	-3.84	0.028	0.017	P	P	P	P	P	P
3852	251060_at	AT5G01820	ATSR1 (SERINE/THREONINE PROTEIN KINASE 1); kinase	-3.65	6.66e-08	0.999986	0.999996	1783		251060_at	AT5G01820	ATSR1 (SERINE/THREONINE PROTEIN KINASE 1); kinase	-2.41	0.019	0.014	P	P	P	P	P	P
3854	267084_at	AT2G41180	sigA-binding protein-related	-3.68	1.01e-05	0.999485	0.999855	2118		267084_at	AT2G41180	sigA-binding protein-related	-3.24	0.008	0.009	P	P	P	P	P	P
3860	250764_at	AT5G05960	protease inhibitor/seed storage/lipid transfer protein (LTP) family protein	-3.7	1.78e-05	0.999228	0.999783	2428		250764_at	AT5G05960	protease inhibitor/seed storage/lipid transfer protein (LTP) family protein	-12.87	0	0	P	P	P	P	P	P
3858	252446_at	AT3G47010	hydrolase, hydrolyzing O-glycosyl compounds	-3.7	2.41e-05	0.99904	0.99973	1682		252446_at	AT3G47010	hydrolase, hydrolyzing O-glycosyl compounds	-2.27	0.025	0.016	P	A	A	P	P	P
3857	255285_at	AT4G04630	similar to unknown protein [Arabidopsis thaliana] (TAIR:AT4G21970.1); similar to unnamed protein product [Vitis vinifera] (GB:CAO17943.1); contains InterPro domain Protein of unknown function DUF584 (InterPro:IPR007608)	-3.7	1.18e-05	0.999426	0.999839	2298		255285_at	AT4G04630	similar to unknown protein [Arabidopsis thaliana] (TAIR:AT4G21970.1); similar to Protein of unknown function, DUF584 [Medicago truncatula] (GB:ABE91657.1); contains InterPro domain Protein of unknown function DUF584; (InterPro:IPR007608)	-4.46	0.003	0.006	A	A	A	P	P	P
3861	258183_at	AT3G21550	similar to unknown protein [Arabidopsis thaliana] (TAIR:AT3G21520.1); similar to unnamed protein product [Vitis vinifera] (GB:CAO71058.1); contains InterPro domain Protein of unknown function DUF679 (InterPro:IPR007770)	-3.74	8.08e-05	0.997706	0.999355	1904		258183_at	AT3G21550	similar to unknown protein [Arabidopsis thaliana] (TAIR:AT3G21520.1); similar to Os07g0645300 [Oryza sativa (japonica cultivar-group)] (GB:NP_001060454.1); similar to Os03g0370400 [Oryza sativa (japonica cultivar-group)] (GB:NP_001050198.1); similar to unknown protein [Oryza sativa (japonica cultivar-group)] (GB:AAU10653.1); contains InterPro domain Protein of unknown function DUF679; (InterPro:I…	-2.62	0.007	0.008	A	M	A	P	P	M
3863	266983_at	AT2G39400	hydrolase, alpha/beta fold family protein	-3.76	1.36e-06	0.999878	0.999966	1747		266983_at	AT2G39400	hydrolase, alpha/beta fold family protein	-2.37	0.048	0.024	A	P	P	P	P	A
3867	250268_s_at	AT5G12950;AT5G12960	[AT5G12950, catalytic];[AT5G12960, catalytic]	-3.77	1.22e-07	0.999979	0.999994	2152		250268_s_at	AT5G12950;AT5G12960	[AT5G12950, similar to unknown protein [Arabidopsis thaliana] (TAIR:AT5G12960.1); similar to Os06g0612900 [Oryza sativa (japonica cultivar-group)] (GB:NP_001058067.1); similar to Os02g0195500 [Oryza sativa (japonica cultivar-group)] (GB:NP_001046185.1); similar to hypothetical protein [Oryza sativa (japonica cultivar-group)] (GB:BAD35522.1); contains InterPro domain Six-hairpin glycosidase; (Inte…	-3.36	0.012	0.011	P	P	P	P	P	P
3864	264339_at	AT1G70290	ATTPS8 (Arabidopsis thaliana trehalose phosphatase/synthase 8); transferase, transferring glycosyl groups	-3.77	1.27e-05	0.999393	0.99983	2265		264339_at	AT1G70290	ATTPS8 (Arabidopsis thaliana trehalose phosphatase/synthase 8); transferase, transferring glycosyl groups	-4.16	0.009	0.009	P	P	P	P	P	P
3868	256100_at	AT1G13750	calcineurin-like phosphoesterase family protein	-3.78	0.000188251	0.995793	0.998816	2382		256100_at	AT1G13750	calcineurin-like phosphoesterase family protein	-6.62	0.035	0.02	P	P	P	P	P	P
3871	255127_at	AT4G08300	nodulin MtN21 family protein	-3.81	0.000370545	0.993166	0.998074	2446		255127_at	AT4G08300	nodulin MtN21 family protein	-49.26	0	0	A	M	A	P	P	P
3875	262634_at	AT1G06690	aldo/keto reductase family protein	-3.86	6.11e-07	0.999932	0.999981	2296		262634_at	AT1G06690	aldo/keto reductase family protein	-4.45	0	0	P	P	P	P	P	P
3874	265478_at	AT2G15890	MEE14 (maternal effect embryo arrest 14)	-3.86	4.31e-09	0.999998	0.999999	1748		265478_at	AT2G15890	MEE14 (maternal effect embryo arrest 14)	-2.37	0.017	0.013	A	P	P	P	P	P
3877	266717_at	AT2G46735	unknown protein	-3.89	9.21e-06	0.999518	0.999865	1768		266717_at	AT2G46735	unknown protein	-2.39	0.003	0.006	P	P	P	P	P	P
3878	247780_at	AT5G58770	dehydrodolichyl diphosphate synthase, putative / DEDOL-PP synthase, putative	-3.92	0.000915558	0.986958	0.996314	2090		247780_at	AT5G58770	dehydrodolichyl diphosphate synthase, putative / DEDOL-PP synthase, putative	-3.11	0.003	0.006	P	P	P	P	P	P
3884	256585_at	AT3G28760	similar to unnamed protein product [Vitis vinifera] (GB:CAO14940.1); contains InterPro domain 3-dehydroquinate synthase, prokaryotic-type (InterPro:IPR002812)	-4.06	5.95e-07	0.999933	0.999981	2334		256585_at	AT3G28760	similar to 3-dehydroquinate synthase [Methanothermobacter thermautotrophicus str. Delta H] (GB:NP_275723.1); similar to Os03g0170300 [Oryza sativa (japonica cultivar-group)] (GB:NP_001049107.1); contains InterPro domain 3-dehydroquinate synthase; (InterPro:IPR002812)	-5.13	0	0	P	P	P	P	P	P
3887	256761_at	AT3G25670	leucine-rich repeat family protein	-4.11	1.93e-06	0.999843	0.999956	1971		256761_at	AT3G25670	leucine-rich repeat family protein	-2.77	0.02	0.014	A	P	P	P	P	P
3889	258972_at	AT3G01920	yrdC family protein	-4.14	3.43e-07	0.999955	0.999987	2332		258972_at	AT3G01920	yrdC family protein	-5.06	0.001	0.003	P	P	P	P	P	P
3893	262644_at	AT1G62710	BETA-VPE (vacuolar processing enzyme beta); cysteine-type endopeptidase	-4.21	4.55e-05	0.998481	0.999573	2408		262644_at	AT1G62710	BETA-VPE (vacuolar processing enzyme beta); cysteine-type endopeptidase	-8.87	0.003	0.006	P	P	P	P	P	P
3895	263126_at	AT1G78460	SOUL heme-binding family protein	-4.23	4.22e-07	0.999948	0.999985	2377		263126_at	AT1G78460	SOUL heme-binding family protein	-6.55	0.005	0.007	P	P	P	P	P	P
3897	245771_at	no_match	no_match	-4.27	0.00023008	0.995142	0.998633	2325		245771_at	no_match	no_match	-4.9	0.014	0.012	P	P	P	P	P	P
3898	255617_at	AT4G01330	protein kinase family protein	-4.28	5.87e-07	0.999934	0.999981	2341		255617_at	AT4G01330	protein kinase family protein	-5.24	0.003	0.006	P	P	P	P	P	P
3899	259773_at	AT1G29500	auxin-responsive protein, putative	-4.31	4.11e-08	0.99999	0.999997	2385		259773_at	AT1G29500	auxin-responsive protein, putative	-6.78	0.001	0.003	P	P	P	P	P	P
3903	260693_at	AT1G32450	proton-dependent oligopeptide transport (POT) family protein	-4.39	1.25e-06	0.999886	0.999968	2407		260693_at	AT1G32450	proton-dependent oligopeptide transport (POT) family protein	-8.81	0.003	0.006	A	M	P	P	P	P
3906	261375_at	AT1G53160	SPL4 (SQUAMOSA PROMOTER BINDING PROTEIN-LIKE 4); DNA binding / transcription factor	-4.41	2.18e-05	0.999105	0.999749	2240		261375_at	AT1G53160	SPL4 (SQUAMOSA PROMOTER BINDING PROTEIN-LIKE 4); DNA binding / transcription factor	-3.91	0	0	P	P	P	P	P	P
3907	249242_at	AT5G42250	alcohol dehydrogenase, putative	-4.48	6.47e-08	0.999986	0.999996	2422		249242_at	AT5G42250	alcohol dehydrogenase, putative	-11.84	0.004	0.007	A	A	A	P	P	A
3909	263168_at	AT1G03020	glutaredoxin family protein	-4.52	0.000380399	0.993036	0.998038	2417		263168_at	AT1G03020	glutaredoxin family protein	-10.29	0.007	0.008	A	P	P	P	P	P
3911	247486_at	AT5G62140	similar to unknown [Populus trichocarpa] (GB:ABK94834.1)	-4.54	1.02e-05	0.999483	0.999855	2199		247486_at	AT5G62140	similar to Os02g0677600 [Oryza sativa (japonica cultivar-group)] (GB:NP_001047728.1); similar to hypothetical protein PMN2A_1395 [Prochlorococcus marinus str. NATL2A] (GB:YP_292586.1)	-3.68	0	0	P	P	P	P	P	P
3913	246403_at	AT1G57590	carboxylesterase	-4.58	0.00015183	0.996394	0.998986	2373		246403_at	AT1G57590	carboxylic ester hydrolase	-6.41	0	0	P	P	P	P	P	P
3915	251028_at	AT5G02230	haloacid dehalogenase-like hydrolase family protein	-4.63	1.02e-06	0.999901	0.999972	2360		251028_at	AT5G02230	haloacid dehalogenase-like hydrolase family protein	-5.9	0	0	P	P	P	P	P	P
3916	266873_at	AT2G44740	CYCP4;1 (cyclin p4;1); cyclin-dependent protein kinase	-4.64	2.09e-08	0.999994	0.999998	2274		266873_at	AT2G44740	CYCP4;1 (cyclin p4;1); cyclin-dependent protein kinase	-4.22	0.01	0.01	M	P	P	P	P	P
3920	251931_at	AT3G53950	glyoxal oxidase-related	-4.71	1.58e-05	0.999291	0.999801	2264		251931_at	AT3G53950	glyoxal oxidase-related	-4.16	0.004	0.007	P	P	P	P	P	P
3922	246792_at	AT5G27290	similar to unknown protein [Arabidopsis thaliana] (TAIR:AT1G54680.1); similar to unknown protein [Arabidopsis thaliana] (TAIR:AT1G54680.2); similar to unnamed protein product [Vitis vinifera] (GB:CAO68604.1)	-4.74	3.59e-07	0.999953	0.999987	2181		246792_at	AT5G27290	similar to unknown protein [Arabidopsis thaliana] (TAIR:AT1G54680.1); similar to stress regulated protein [Lycopersicon esculentum] (GB:AAW65813.1)	-3.54	0.001	0.003	P	P	P	P	P	P
3924	249383_at	AT5G39860	PRE1 (PACLOBUTRAZOL RESISTANCE1); DNA binding / transcription factor	-4.75	3.62e-07	0.999953	0.999987	1914		249383_at	AT5G39860	PRE1 (PACLOBUTRAZOL RESISTANCE1); DNA binding / transcription factor	-2.63	0.01	0.01	P	P	P	P	P	P
3923	266015_at	AT2G24190	short-chain dehydrogenase/reductase (SDR) family protein	-4.75	1.76e-05	0.999233	0.999785	2380		266015_at	AT2G24190	short-chain dehydrogenase/reductase (SDR) family protein	-6.59	0	0	P	P	P	P	P	P
3926	254919_at	AT4G11360	RHA1B (RING-H2 finger A1B); protein binding / zinc ion binding	-4.8	2.86e-07	0.99996	0.999989	2222		254919_at	AT4G11360	RHA1B (RING-H2 finger A1B); protein binding / zinc ion binding	-3.78	0.021	0.015	P	P	P	P	P	P
3928	264511_at	AT1G09350	ATGOLS3 (ARABIDOPSIS THALIANA GALACTINOL SYNTHASE 3); transferase, transferring glycosyl groups / transferase, transferring hexosyl groups	-4.81	1.06e-05	0.999467	0.99985	2366		264511_at	AT1G09350	ATGOLS3 (ARABIDOPSIS THALIANA GALACTINOL SYNTHASE 3); transferase, transferring glycosyl groups / transferase, transferring hexosyl groups	-6.1	0.01	0.01	P	P	P	P	P	P
3930	264998_at	AT1G67330	similar to unknown protein [Arabidopsis thaliana] (TAIR:AT1G27930.1); similar to unknown [Populus trichocarpa] (GB:ABK93495.1); contains InterPro domain Protein of unknown function DUF579, plant (InterPro:IPR006514)	-4.82	1.46e-05	0.999329	0.999812	2263		264998_at	AT1G67330	similar to unknown protein [Arabidopsis thaliana] (TAIR:AT1G27930.1); similar to hypothetical protein MA4_111B14.64 [Musa acuminata] (GB:ABF72010.1); contains InterPro domain Protein of unknown function DUF579, plant; (InterPro:IPR006514)	-4.14	0.037	0.02	M	A	P	P	P	P
3932	247814_at	AT5G58310	hydrolase, alpha/beta fold family protein	-4.84	7.94e-05	0.997735	0.999363	2133		247814_at	AT5G58310	hydrolase, alpha/beta fold family protein	-3.28	0.029	0.018	P	P	P	P	P	P
3934	261388_at	AT1G05385	photosystem II 11 kDa protein-related	-4.86	1.5e-08	0.999995	0.999999	2370		261388_at	AT1G05385	photosystem II 11 kDa protein-related	-6.32	0	0	P	P	A	P	P	P
3935	259787_at	AT1G29460	auxin-responsive protein, putative	-4.88	4.46e-08	0.99999	0.999997	2166		259787_at	AT1G29460	auxin-responsive protein, putative	-3.45	0.013	0.011	P	P	P	P	P	P
3936	261046_at	AT1G01390	UDP-glucoronosyl/UDP-glucosyl transferase family protein	-4.9	8.6e-05	0.997602	0.999326	2303		261046_at	AT1G01390	UDP-glucoronosyl/UDP-glucosyl transferase family protein	-4.62	0.018	0.013	P	P	P	P	P	P
[truncated: 44 more rows]
